# Supplementary material for: Unique adipose tissue invariant natural killer T cell subpopulations control adipocyte turnover in mice
Source: Nat Commun. 2023 Dec 21;14:8512. doi: 10.1038/s41467-023-44181-3 (PMC10739728; doi:10.1038/s41467-023-44181-3)
Supplement: Supplementary file 4 — Supplementary Data 1 [file 41467_2023_44181_MOESM4_ESM.xlsx]

## Sheet: Sheet1
Supplementary Data 1 | List of differentially expressed genes between adipose and thymic iNKT cells
A-iNKT1>T-iNKT1	p_val	avg_logFC (A-iNKT1/T-iNKT1)	pct.1 (A-iNKT1)	pct.2 (T-iNKT1)	p_val_adj		A-iNKT1<T-iNKT1	p_val	avg_logFC (A-iNKT1/T-iNKT1)	pct.1 (A-iNKT1)	pct.2 (T-iNKT1)	p_val_adj		A-iNKT17>T-iNKT17	p_val	avg_logFC (A-iNKT17/T-iNKT17)	pct.1 (A-iNKT17)	pct.2 (T-iNKT17)	p_val_adj		A-iNKT17<T-iNKT17	p_val	avg_logFC (A-iNKT17/T-iNKT17)	pct.1 (A-iNKT17)	pct.2 (T-iNKT17)	p_val_adj
Rn7sk	4.78529e-53	2.0519	0.518	0.248	1.26892e-48		Il7r	0	-2.1882	0.2	0.972	0		Ifngr1	6.12824e-21	2.46869	0.97	0.463	1.62503e-16		Cd7	1.50896e-33	-2.29802	0.082	0.878	4.00131e-29
Socs2	4.54783e-276	1.72527	0.76	0.12	1.20595e-271		Klra9	3.1601e-207	-1.53144	0.367	0.878	8.37964e-203		Zfp36l2	2.52328e-19	2.37241	0.983	0.585	6.69099e-15		Ly6a	5.58216e-13	-1.7634	0.472	0.878	1.48022e-08
Gadd45b	1.03325e-203	1.62626	0.583	0.063	2.73986e-199		Gzma	8.49593e-31	-1.35785	0.024	0.169	2.25287e-26		Gimap3	2.01833e-21	2.32	0.961	0.195	5.35201e-17		Blk	7.64478e-20	-1.53265	0.19	0.829	2.02717e-15
Zfp36l2	2.01969e-235	1.44959	0.981	0.912	5.35561e-231		Ifi27l2a	7.24156e-133	-1.32994	0.293	0.761	1.92024e-128		Mir6236	2.84211e-07	2.20394	0.905	0.756	0.00753642		Itgae	1.15432e-42	-1.43777	0.022	0.829	3.06092e-38
Anxa1	1.04914e-207	1.437	0.709	0.173	2.78201e-203		Capg	1.34663e-205	-1.20138	0.168	0.807	3.57086e-201		Gm42418	2.08486e-11	2.19993	1	1	5.52843e-07		mt-Cytb	6.98548e-20	-1.28314	0.996	1	1.85234e-15
Mir6236	2.45651e-59	1.32379	0.878	0.732	6.51392e-55		Klf2	7.07175e-165	-1.12207	0.431	0.881	1.87522e-160		Ahnak	2.13886e-18	2.14196	0.961	0.39	5.67161e-14		Cst7	9.43757e-16	-1.25862	0.143	0.659	2.50256e-11
Sertad1	5.15632e-235	1.2869	0.795	0.228	1.3673e-230		mt-Cytb	7.18723e-284	-1.07349	0.99	1	1.90584e-279		Adgre5	2.82096e-18	1.9075	0.883	0.098	7.48035e-14		Hmgn1	1.02013e-21	-1.21582	0.126	0.756	2.70508e-17
Junb	1.50274e-209	1.24547	0.992	0.94	3.98482e-205		Itgae	1.53242e-151	-1.0579	0.002	0.487	4.06351e-147		Lars2	5.74457e-11	1.89049	0.996	0.927	1.52329e-06		Rgs10	9.0775e-19	-1.21332	0.32	0.927	2.40708e-14
CT010467.1	2.00628e-30	1.21795	0.932	0.883	5.32005e-26		Ptpn6	1.59044e-157	-1.05676	0.286	0.766	4.21738e-153		Crip1	6.80951e-14	1.87156	0.961	0.683	1.80568e-09		Id3	5.63512e-24	-1.15534	0.039	0.61	1.49427e-19
Gimap7	8.51821e-223	1.17531	0.68	0.108	2.25877e-218		mt-Atp8	1.06933e-307	-0.982199	0.996	1	2.83554e-303		Ier2	5.98353e-15	1.67293	0.974	0.683	1.58665e-10		Sptssa	4.36166e-10	-1.13255	0.775	0.976	1.15658e-05
Dusp5	3.20096e-139	1.14288	0.781	0.394	8.488e-135		Klrd1	5.98889e-142	-0.933596	0.422	0.878	1.58807e-137		Dusp5	3.79285e-13	1.65401	0.853	0.39	1.00575e-08		Trgc1	2.79986e-11	-1.10811	0.398	0.878	7.42438e-07
Ccl5	1.61217e-99	1.13228	0.833	0.553	4.275e-95		Cd7	2.93005e-175	-0.917403	0.595	0.987	7.76962e-171		Gadd45b	1.16506e-07	1.64234	0.727	0.268	0.00308939		Pdcd1	4.97769e-23	-1.09706	0.022	0.512	1.31993e-18
Crip1	5.11228e-139	1.1233	0.984	0.947	1.35562e-134		Rpl39	1.58505e-283	-0.867253	0.993	0.999	4.20308e-279		Vps37b	1.53713e-11	1.63253	0.766	0.341	4.076e-07		mt-Atp8	5.18045e-20	-1.06985	1	1	1.3737e-15
Tyrobp	1.16508e-20	1.10682	0.299	0.166	3.08943e-16		Klra13-ps	2.61589e-22	-0.86459	0.113	0.261	6.93656e-18		Gimap4	8.05766e-11	1.55854	0.723	0.244	2.13665e-06		Stab2	1.13792e-15	-1.04988	0.043	0.463	3.01743e-11
Ppp1r15a	1.8159e-156	1.09888	0.88	0.52	4.81523e-152		Ly6a	8.93142e-72	-0.847967	0.295	0.635	2.36835e-67		Tmem176b	1.44075e-15	1.52846	0.978	0.902	3.82043e-11		Timp2	1.99393e-17	-1.00428	0.134	0.707	5.28729e-13
Adgre5	2.45451e-178	1.09265	0.892	0.551	6.50863e-174		Gzmb	3.37103e-105	-0.829434	0.172	0.596	8.93896e-101		Txnip	6.81194e-11	1.52142	0.736	0.244	1.80632e-06		Il1r1	7.73999e-12	-0.957889	0.268	0.756	2.05241e-07
S100a4	2.14163e-93	1.08267	0.691	0.364	5.67896e-89		Styk1	2.83551e-103	-0.805317	0.095	0.498	7.51893e-99		H2-Q7	1.18985e-11	1.48421	0.805	0.341	3.15514e-07		Il7r	3.25767e-13	-0.955715	0.909	1	8.63837e-09
Lgals1	3.16721e-150	1.05829	0.946	0.683	8.39848e-146		Rgs10	4.35133e-125	-0.800177	0.068	0.517	1.15384e-120		Socs2	9.43681e-10	1.4311	0.593	0.049	2.50236e-05		Icos	2.465e-09	-0.94209	0.814	0.951	6.53643e-05
Fos	5.26813e-94	1.04196	0.817	0.463	1.39695e-89		Rps12	7.05624e-187	-0.759472	0.984	0.996	1.8711e-182		H2-Q6	3.59615e-11	1.38347	0.662	0.049	9.53592e-07		Rpl28	5.10875e-16	-0.927042	0.996	1	1.35469e-11
Lyst	2.81013e-146	1.01603	0.612	0.159	7.45161e-142		Sidt1	2.9338e-100	-0.74531	0.136	0.534	7.77956e-96		Gimap6	2.79379e-12	1.37925	0.827	0.293	7.4083e-08		Pde5a	1.49617e-16	-0.911563	0.074	0.561	3.96739e-12
Lars2	8.98641e-53	1.00244	0.969	0.933	2.38293e-48		Klra7	1.03739e-23	-0.734341	0.173	0.342	2.75084e-19		Tsc22d3	2.67945e-10	1.35061	0.628	0.049	7.1051e-06		Cd9	5.88467e-11	-0.898112	0.087	0.463	1.56044e-06
Nfkbia	4.66695e-79	0.992091	0.855	0.637	1.23754e-74		Rps19	7.19591e-204	-0.733199	0.99	0.999	1.90814e-199		Junb	7.50311e-14	1.3447	0.987	0.976	1.9896e-09		Ptpn6	2.00824e-10	-0.89769	0.429	0.854	5.32525e-06
Nfkbid	2.84674e-118	0.943085	0.63	0.225	7.5487e-114		Klrc2	9.24322e-71	-0.725325	0.181	0.511	2.45103e-66		Ppp1r15a	5.52437e-11	1.32305	0.905	0.537	1.4649e-06		Ephx1	5.5845e-20	-0.878987	0.065	0.61	1.48084e-15
Gapdh	5.54803e-186	0.934816	0.977	0.9	1.47117e-181		Limd2	5.01492e-100	-0.716505	0.648	0.894	1.32981e-95		Cxcr3	1.8052e-09	1.31364	0.541	0	4.78685e-05		Sdc1	5.53562e-15	-0.875922	0.165	0.707	1.46788e-10
Ahnak	5.31157e-109	0.933386	0.925	0.783	1.40847e-104		Nop10	1.01169e-96	-0.69088	0.538	0.833	2.6827e-92		Ctla2a	1.21655e-08	1.30696	0.58	0.098	0.000322592		Ctss	6.64076e-13	-0.781684	0.19	0.707	1.76093e-08
Malat1	4.39427e-178	0.926361	0.999	0.998	1.16523e-173		Klk8	6.90252e-91	-0.674889	0.311	0.672	1.83034e-86		Bcl2	8.1654e-11	1.30088	0.649	0.073	2.16522e-06		Il23r	1.10126e-09	-0.742367	0.26	0.707	2.92022e-05
Slc38a2	8.60401e-128	0.898222	0.764	0.357	2.28153e-123		Rpl37	1.65376e-218	-0.663004	0.996	0.999	4.38527e-214		Lmna	3.68248e-08	1.29165	0.502	0.024	0.000976482		Cabin1	8.0617e-07	-0.721905	0.268	0.61	0.0213772
Rgcc	5.32842e-122	0.887443	0.526	0.124	1.41294e-117		Rpl23	1.34196e-214	-0.654401	0.998	0.999	3.55848e-210		Dusp1	7.65181e-10	1.24622	0.9	0.512	2.02903e-05		Laptm5	2.00191e-09	-0.721265	0.983	1	5.30847e-05
Cd69	3.89909e-75	0.877856	0.695	0.394	1.03392e-70		Rpl22l1	5.00481e-114	-0.65077	0.899	0.984	1.32713e-109		Ccnd3	4.0911e-10	1.24213	0.831	0.561	1.08484e-05		mt-Co1	2.28151e-13	-0.717448	1	1	6.04988e-09
Gm42418	1.19586e-62	0.864338	0.999	0.996	3.17107e-58		Btg1	3.1991e-68	-0.640085	0.807	0.941	8.48305e-64		Anxa1	1.29843e-08	1.23701	0.502	0	0.000344305		Ifi30	3.5372e-09	-0.704558	0.16	0.537	9.37958e-05
Bhlhe40	4.14916e-91	0.851124	0.62	0.274	1.10023e-86		Rpl36a	4.99215e-146	-0.635666	0.967	0.994	1.32377e-141		Cdkn1a	1.89559e-07	1.2329	0.515	0.073	0.00502653		Rps26	3.09407e-13	-0.704345	1	1	8.20454e-09
Ifng	9.62243e-63	0.843148	0.733	0.464	2.55158e-58		Rps21	2.29908e-228	-0.624558	0.995	0.998	6.09648e-224		Cish	1.11547e-09	1.22533	0.671	0.146	2.95788e-05		Nop10	1.13852e-07	-0.699664	0.636	0.927	0.00301902
Tnf	2.06224e-79	0.837269	0.408	0.109	5.46845e-75		Rps18	2.92496e-148	-0.620155	0.988	0.998	7.75613e-144		H2-D1	1.92425e-18	1.21974	1	1	5.10253e-14		Nab2	1.05036e-11	-0.685839	0.134	0.61	2.78524e-07
Nr4a1	1.14894e-94	0.833613	0.401	0.077	3.04665e-90		Klri2	6.71569e-38	-0.617639	0.03	0.204	1.7808e-33		H2-K1	1.29794e-14	1.193	0.987	1	3.44175e-10		Nav2	8.23995e-11	-0.683154	0.091	0.488	2.18499e-06
Ubc	1.02003e-134	0.830165	0.956	0.866	2.70481e-130		Rps20	2.45598e-159	-0.610823	0.994	0.999	6.51251e-155		Nfkbia	3.08681e-07	1.18913	0.939	0.78	0.00818529		Rorc	2.28088e-07	-0.656441	0.329	0.732	0.0060482
Gimap3	5.7653e-149	0.829909	0.976	0.859	1.52879e-144		Rpl28	4.21237e-147	-0.596052	0.989	0.998	1.11699e-142		Fgl2	7.9421e-09	1.12714	0.545	0.024	0.000210601		Il22	6.62912e-09	-0.656099	0.004	0.171	0.000175784
Mmp9	7.01935e-145	0.822266	0.346	0.001	1.86132e-140		Rplp1	9.93343e-183	-0.594222	0.997	1	2.63405e-178		Csrnp1	6.23832e-08	1.08869	0.714	0.366	0.00165421		Sesn3	3.30277e-08	-0.654216	0.26	0.659	0.000875795
Actb	1.10484e-214	0.820406	0.999	0.999	2.9297e-210		Eef1b2	2.04896e-120	-0.593676	0.949	0.992	5.43323e-116		Sertad1	1.1862e-08	1.07535	0.706	0.268	0.000314545		Lgals3bp	8.74568e-07	-0.653934	0.316	0.683	0.0231909
H2-Q7	5.43916e-105	0.816247	0.909	0.772	1.4423e-100		Rpl37a	9.26633e-183	-0.592482	0.997	0.999	2.45715e-178		Brd2	2.32524e-08	1.07349	0.745	0.366	0.000616583		mt-Nd2	1.36021e-09	-0.647192	0.991	1	3.60686e-05
Cd226	1.49971e-119	0.812804	0.655	0.241	3.97679e-115		mt-Co1	7.85945e-183	-0.591285	0.999	1	2.08409e-178		Tmem176a	5.84925e-10	1.06986	0.948	0.878	1.55105e-05		Rps20	1.04195e-14	-0.640831	1	1	2.76293e-10
Tmem176b	1.02685e-45	0.811614	0.213	0.043	2.72291e-41		Rpsa	1.88386e-184	-0.587079	1	1	4.99543e-180		S100a6	3.65985e-08	1.0096	0.983	0.902	0.000970481		Ptprcap	5.3098e-10	-0.634827	0.922	1	1.408e-05
Txnip	1.46638e-88	0.809243	0.85	0.629	3.88841e-84		Npm1	8.33951e-94	-0.582491	0.896	0.978	2.21139e-89		S100a4	1.78496e-08	0.945068	0.974	0.854	0.000473318		Fkbp1a	2.90522e-07	-0.633026	0.632	0.878	0.00770378
Tsc22d3	9.16738e-75	0.794301	0.745	0.459	2.43091e-70		Rpl27a	4.75351e-187	-0.581195	0.998	1	1.26049e-182		Tagln2	1.14099e-09	0.943154	0.97	0.902	3.02555e-05		App	9.51643e-12	-0.630461	0.039	0.366	2.52347e-07
Tagln2	2.10917e-87	0.791915	0.928	0.84	5.59288e-83		Klrb1c	1.44644e-73	-0.579075	0.521	0.836	3.83551e-69		Ubc	4.98266e-10	0.937521	0.974	0.927	1.32125e-05		Zap70	1.82112e-07	-0.621402	0.684	0.951	0.00482907
Klrg1	4.16006e-95	0.787897	0.25	0.005	1.10312e-90		Klra3	3.6638e-16	-0.573294	0.094	0.208	9.7153e-12		Itk	1.23308e-06	0.93607	0.732	0.463	0.0326976		Ccr10	1.08854e-15	-0.619767	0	0.268	2.88649e-11
Ier2	3.4294e-106	0.78016	0.964	0.903	9.09375e-102		Rpl13	1.97546e-189	-0.561255	0.998	1	5.23833e-185		Il2ra	1.06068e-06	0.867752	0.571	0.146	0.0281259		Hsbp1	1.04084e-06	-0.61078	0.312	0.683	0.0276
Stk32c	5.81615e-143	0.753782	0.342	0.001	1.54227e-138		mt-Nd2	1.14326e-109	-0.554692	0.975	0.998	3.03158e-105		Emp3	2.37967e-07	0.865209	0.835	0.61	0.00631017		Rps27l	5.5433e-07	-0.607135	0.424	0.805	0.0146992
H2-Q6	1.24754e-88	0.746321	0.786	0.495	3.30811e-84		Rps23	1.29458e-143	-0.552345	0.988	0.998	3.43284e-139		Lgals1	5.52775e-08	0.851185	0.965	0.902	0.00146579		Bzw2	1.08117e-07	-0.593307	0.32	0.707	0.00286695
Nr4a2	4.25242e-54	0.744552	0.277	0.067	1.12761e-49		Rps26	2.93522e-140	-0.551367	0.989	0.998	7.78333e-136		Pdcd4	2.19331e-07	0.850187	0.727	0.341	0.00581599		mt-Nd4	3.15577e-08	-0.588521	0.887	1	0.000836816
Gadd45g	1.01215e-100	0.736651	0.317	0.027	2.68391e-96		Rps24	5.08948e-208	-0.548574	0.997	1	1.34958e-203		Rora	6.80073e-07	0.813692	0.779	0.585	0.0180335		Bcl3	6.09505e-07	-0.586477	0.078	0.341	0.0161623
Actg1	5.85856e-140	0.733904	0.999	0.996	1.55351e-135		Rpl35	6.30417e-144	-0.547202	0.992	0.998	1.67168e-139		Pnrc1	9.80759e-07	0.793546	0.926	0.951	0.0260068		Rpl15	1.66203e-09	-0.585289	0.996	1	4.4072e-05
Tob1	6.13712e-89	0.730573	0.55	0.205	1.62738e-84		Rps9	4.6699e-143	-0.547103	0.989	0.999	1.23832e-138		Tln1	1.8295e-06	0.792194	0.81	0.537	0.0485127		Fam83a	2.58907e-08	-0.571464	0.143	0.512	0.000686545
Egr1	8.20293e-84	0.722463	0.455	0.127	2.17517e-79		Rpl22	7.0876e-137	-0.545613	0.978	0.998	1.87942e-132		Hcst	1.7683e-07	0.772251	0.97	0.951	0.004689		Fxyd5	2.97214e-07	-0.568264	0.965	1	0.00788122
Thy1	1.88768e-109	0.707525	0.956	0.741	5.00555e-105		Grcc10	3.86123e-71	-0.539426	0.732	0.905	1.02388e-66		Kcnn4	1.77406e-06	0.756474	0.524	0.122	0.0470427		Retreg1	6.00489e-07	-0.568033	0.286	0.659	0.0159232
Vps37b	2.70328e-48	0.705538	0.697	0.511	7.16829e-44		Rps5	3.29693e-165	-0.536022	0.997	1	8.74247e-161		Actg1	3.12183e-08	0.727587	1	1	0.000827817		Cnn3	2.32615e-14	-0.567674	0.039	0.415	6.16825e-10
S100a6	2.34201e-66	0.690938	0.961	0.948	6.2103e-62		Shisa5	5.96862e-93	-0.534785	0.941	0.99	1.5827e-88		Thy1	1.79856e-08	0.716506	0.987	0.976	0.000476924		Sh2d1a	7.43387e-07	-0.561009	0.234	0.61	0.0197124
Runx1	1.72701e-97	0.674678	0.462	0.114	4.57951e-93		Rps8	1.74741e-157	-0.530107	0.998	1	4.63361e-153		Ubb	6.29286e-10	0.703015	1	1	1.66868e-05		Rps12	1.59298e-10	-0.553396	0.996	1	4.22411e-06
Dusp6	1.67129e-99	0.658253	0.381	0.061	4.43175e-95		Hmgn1	1.83183e-61	-0.528193	0.126	0.423	4.85746e-57		Calm1	7.29797e-08	0.641146	0.978	1	0.0019352		Rpl39	1.13413e-10	-0.539505	1	1	3.00737e-06
Vim	1.72813e-37	0.653192	0.911	0.9	4.58248e-33		Rps27a	1.31377e-168	-0.527171	0.994	0.998	3.48373e-164		Actb	1.57449e-07	0.626382	1	1	0.00417507		Naca	1.49989e-08	-0.529416	0.983	1	0.000397725
Acot7	5.46412e-80	0.646837	0.539	0.212	1.44892e-75		Gng5	1.0826e-70	-0.52491	0.808	0.933	2.87072e-66		Fth1	3.23902e-08	0.624073	1	1	0.000858891		Rpl36a	4.91819e-10	-0.525548	1	1	1.30416e-05
Cdkn1a	7.63515e-104	0.645715	0.298	0.016	2.02461e-99		Inpp4b	1.57027e-52	-0.522712	0.485	0.741	4.16389e-48		Uba52	2.82909e-10	0.601918	1	1	7.5019e-06		Gngt2	2.47505e-10	-0.523093	0.061	0.39	6.5631e-06
Ccl4	2.41415e-25	0.643026	0.191	0.061	6.40159e-21		Rpl18a	1.19229e-164	-0.518908	0.999	1	3.16161e-160		Lsp1	1.60174e-07	0.582464	0.97	0.976	0.00424734		Chn2	1.20534e-08	-0.516487	0.152	0.537	0.00031962
Gimap6	1.05354e-81	0.627843	0.944	0.812	2.79366e-77		Ltb	1.4347e-56	-0.513473	0.759	0.913	3.80439e-52		Rpl13a	2.47464e-07	0.565297	1	1	0.00656201		Abca1	7.495e-16	-0.515643	0.022	0.39	1.98745e-11
Ubb	6.6401e-150	0.610474	0.999	0.997	1.76076e-145		Rtp4	1.89343e-49	-0.51232	0.05	0.277	5.02081e-45		Tmsb4x	2.44633e-07	0.465653	1	1	0.00648693		Klrb1c	2.13168e-07	-0.511301	0.203	0.61	0.00565259
H2-D1	2.34588e-163	0.609365	0.996	1	6.22057e-159		Rpl30	4.32945e-155	-0.499603	0.997	0.999	1.14804e-150									Rps8	1.46363e-10	-0.504521	1	1	3.8811e-06
Plp2	8.35284e-63	0.609208	0.562	0.276	2.21492e-58		Ms4a6b	4.24838e-51	-0.497276	0.495	0.741	1.12654e-46									Ipcef1	6.14149e-07	-0.497543	0.152	0.488	0.0162854
Zfp36l1	3.16922e-48	0.602347	0.715	0.495	8.40381e-44		1700025G04Rik	1.89026e-64	-0.492206	0.103	0.404	5.0124e-60									Gm16271	1.10143e-15	-0.496813	0.017	0.366	2.92067e-11
Ftl1	4.06597e-106	0.599056	0.995	0.99	1.07817e-101		Lax1	3.74102e-53	-0.491882	0.176	0.455	9.92006e-49									Ntrk3	1.2298e-11	-0.49667	0.026	0.317	3.26106e-07
Epsti1	8.70883e-57	0.596888	0.786	0.592	2.30932e-52		mt-Nd5	2.66523e-66	-0.481395	0.84	0.963	7.06739e-62									Ptprv	3.94823e-08	-0.496286	0.117	0.463	0.00104695
Ier3	3.26639e-30	0.594643	0.206	0.063	8.66148e-26		Rps7	5.42079e-135	-0.474728	0.992	0.998	1.43743e-130									Lgmn	6.84871e-17	-0.496097	0.009	0.341	1.81607e-12
Brd2	1.94952e-53	0.594539	0.672	0.426	5.16955e-49		Rasgrp2	4.29144e-53	-0.473374	0.183	0.467	1.13796e-48									Nrgn	1.0726e-11	-0.495867	0.009	0.244	2.8442e-07
Arl4d	1.11262e-41	0.592222	0.521	0.292	2.95033e-37		Rpl11	1.05253e-141	-0.473362	0.993	0.998	2.791e-137									Eef1b2	1.57689e-08	-0.494063	0.974	1	0.000418145
Sytl3	1.53416e-46	0.5913	0.506	0.267	4.06813e-42		Rps15a	3.19392e-147	-0.469059	0.995	0.999	8.46931e-143									Rplp1	8.16947e-11	-0.492774	1	1	2.1663e-06
Socs3	1.59293e-59	0.584024	0.363	0.109	4.22396e-55		Rps4x	2.2223e-126	-0.466714	0.994	0.999	5.89288e-122									Hsp90ab1	3.81938e-07	-0.473687	0.991	1	0.0101278
Klf10	2.37178e-77	0.574563	0.368	0.083	6.28926e-73		Rpl10a	2.34592e-102	-0.463302	0.987	0.999	6.22069e-98									Rps19	5.33786e-08	-0.47168	1	1	0.00141544
Ccr2	7.6149e-69	0.571869	0.407	0.119	2.01924e-64		Rps16	2.2338e-152	-0.461615	0.994	0.999	5.92336e-148									Creg1	1.0169e-07	-0.467256	0.152	0.512	0.00269652
Lmna	1.35574e-103	0.569329	0.278	0.008	3.59501e-99		Rpl19	1.17242e-154	-0.460015	0.996	1	3.10892e-150									Mlec	1.48389e-06	-0.462384	0.32	0.707	0.0393482
Metrnl	1.58068e-97	0.565917	0.333	0.037	4.19149e-93		Il18r1	1.80243e-54	-0.45935	0.193	0.502	4.77951e-50									Itgb4	3.44245e-14	-0.460933	0.004	0.268	9.12834e-10
Tesc	6.60564e-77	0.562015	0.367	0.083	1.75162e-72		Rpl32	2.01019e-125	-0.455919	0.997	0.999	5.33041e-121									Tox	1.50664e-06	-0.460896	0.104	0.39	0.0399516
Zfp36	1.2631e-09	0.559835	0.77	0.753	3.34937e-05		Rpl4	7.19743e-77	-0.455404	0.955	0.99	1.90854e-72									Rpl23	2.29496e-10	-0.445875	0.996	1	6.08554e-06
Pim1	7.38779e-45	0.556708	0.713	0.477	1.95902e-40		Rpl14	2.21169e-107	-0.452516	0.99	0.998	5.86473e-103									Mycn	4.4438e-07	-0.43639	0.061	0.317	0.0117836
Csrnp1	4.36891e-57	0.553589	0.504	0.222	1.1585e-52		Slfn1	1.16836e-42	-0.451498	0.156	0.399	3.09814e-38									Pltp	2.24285e-10	-0.431644	0.009	0.22	5.94737e-06
Fosb	1.22699e-49	0.553361	0.363	0.126	3.25361e-45		Dtx1	1.0759e-60	-0.450601	0.02	0.268	2.85295e-56									Rpl35	2.44633e-07	-0.430685	0.996	1	0.00648693
Itgb1	1.94907e-46	0.550449	0.836	0.686	5.16835e-42		Ripor2	2.27923e-39	-0.449621	0.336	0.568	6.04383e-35									Rpl37	3.21771e-09	-0.428025	1	1	8.5324e-05
Ezr	3.33364e-50	0.545858	0.752	0.559	8.83982e-46		Rpl15	4.14543e-88	-0.447584	0.986	0.999	1.09924e-83									Cd160	2.9705e-07	-0.417325	0.017	0.195	0.00787687
Dnajc15	6.78397e-51	0.54162	0.679	0.447	1.79891e-46		Rpl21	4.89623e-134	-0.447386	0.995	0.999	1.29833e-129									Rps9	1.32425e-09	-0.412278	1	1	3.51151e-05
Rps10	8.48243e-62	0.54028	0.938	0.88	2.24929e-57		Eef1a1	2.08697e-149	-0.447289	0.999	1	5.53401e-145									Rps27a	1.09429e-08	-0.406181	1	1	0.000290174
Dennd4a	9.83069e-44	0.539474	0.615	0.37	2.6068e-39		Rps2	1.49071e-100	-0.445448	0.997	0.998	3.95292e-96									Rpl7	2.20518e-07	-0.404909	1	1	0.00584747
Itgb2	2.88896e-59	0.539002	0.871	0.759	7.66066e-55		Rps28	3.00492e-117	-0.443934	0.987	0.998	7.96814e-113									Cpe	9.91154e-08	-0.404868	0.022	0.22	0.00262824
Tmem176a	4.34258e-40	0.536098	0.177	0.031	1.15152e-35		Rpl12	5.26111e-100	-0.442855	0.979	0.999	1.39509e-95									Nrp1	8.6695e-07	-0.381552	0.082	0.366	0.0229889
Ucp2	1.23968e-59	0.527973	0.963	0.938	3.28726e-55		Rps11	1.1488e-111	-0.442241	0.993	0.998	3.04629e-107									Rpl11	3.22055e-07	-0.377189	1	1	0.00853994
H2-T10	9.91712e-69	0.527115	0.382	0.105	2.62972e-64		Rps3	1.87566e-130	-0.441226	0.99	0.998	4.97369e-126									Tns4	2.98544e-10	-0.36671	0.009	0.22	7.91649e-06
Tbx21	1.61919e-48	0.526589	0.686	0.464	4.29361e-44		Klre1	1.82978e-25	-0.438381	0.342	0.531	4.85202e-21									Chad	3.56217e-09	-0.363543	0.013	0.22	9.44581e-05
Iqgap1	8.34123e-43	0.52159	0.739	0.566	2.21184e-38		Satb1	1.39794e-55	-0.436928	0.305	0.624	3.70692e-51									Rps15a	8.62692e-08	-0.351696	0.996	1	0.0022876
Cd40lg	3.69735e-22	0.519081	0.68	0.578	9.80426e-18		Ostf1	2.92088e-44	-0.432395	0.579	0.775	7.74529e-40									Xkrx	2.75172e-10	-0.341455	0.009	0.22	7.29675e-06
Anxa2	4.39292e-40	0.515334	0.86	0.787	1.16487e-35		Chn2	1.01868e-39	-0.427691	0.337	0.58	2.70123e-35									Abi3bp	1.30155e-06	-0.3397	0.009	0.146	0.0345132
Icam1	4.02459e-41	0.515232	0.437	0.204	1.0672e-36		Rps27	5.5217e-139	-0.426697	0.999	1	1.46419e-134									Cd163l1	1.78647e-09	-0.338612	0.03	0.293	4.73719e-05
H2-T22	2.72798e-38	0.507692	0.682	0.5	7.23378e-34		Eef1g	3.90388e-47	-0.425888	0.71	0.868	1.03519e-42									Med18	9.76275e-10	-0.338177	0.017	0.244	2.58879e-05
Gimap5	2.70004e-41	0.504127	0.76	0.568	7.1597e-37		AU020206	4.0355e-42	-0.425399	0.208	0.457	1.07009e-37									Zfp770	2.64167e-10	-0.338147	0.009	0.22	7.0049e-06
Itga4	9.86916e-65	0.493605	0.346	0.082	2.617e-60		Atp1b3	1.20808e-40	-0.425175	0.477	0.687	3.20348e-36									Med7	2.03e-08	-0.336068	0.03	0.268	0.000538296
Nr4a3	6.58777e-72	0.491838	0.312	0.057	1.74688e-67		Trac	7.43338e-37	-0.424484	0.735	0.89	1.97111e-32									Gpr146	3.42857e-10	-0.335599	0.004	0.195	9.09154e-06
H2-Q4	7.2771e-37	0.48922	0.766	0.593	1.92967e-32		Klra10	8.1298e-30	-0.423511	0.054	0.213	2.15578e-25									Rpl26	1.06329e-06	-0.33523	1	1	0.0281953
Rap1b	4.76735e-57	0.487147	0.933	0.873	1.26416e-52		Rpl35a	2.42914e-125	-0.418949	0.991	0.998	6.44135e-121									Rpp25l	1.31944e-08	-0.334458	0.043	0.317	0.000349877
Dok2	2.66139e-50	0.484105	0.673	0.442	7.05722e-46		Gramd1a	4.60486e-41	-0.416115	0.455	0.686	1.22107e-36									Tpt1	3.89196e-08	-0.334289	1	1	0.00103203
Ncr1	2.83705e-42	0.483221	0.109	0.001	7.52302e-38		Itm2a	2.18046e-32	-0.416097	0.138	0.336	5.78192e-28									2310015A10Rik	2.362e-08	-0.33277	0.048	0.317	0.000626332
Cotl1	1.18529e-54	0.479957	0.907	0.772	3.14303e-50		Rpl41	7.49923e-124	-0.415525	0.997	0.999	1.98857e-119									Mapk10	5.06382e-13	-0.323343	0	0.22	1.34277e-08
Tnfaip3	4.17524e-30	0.477083	0.639	0.434	1.10715e-25		Mfsd10	3.61168e-33	-0.41241	0.203	0.405	9.5771e-29									F2rl1	3.2385e-10	-0.313361	0.009	0.22	8.58753e-06
Dusp1	1.89729e-41	0.473984	0.93	0.763	5.03106e-37		Rpl9	1.15005e-126	-0.412047	0.998	1	3.04959e-122									Lrrc17	6.96366e-13	-0.311185	0.009	0.268	1.84655e-08
Pnrc1	3.06196e-47	0.471619	0.928	0.875	8.11941e-43		Rpl7	2.19885e-85	-0.409505	0.986	0.999	5.83069e-81									Basp1	1.76175e-06	-0.305343	0.022	0.195	0.0467162
Tob2	3.94814e-49	0.470596	0.446	0.197	1.04693e-44		Runx3	2.6256e-32	-0.407865	0.353	0.557	6.9623e-28									Cxxc5	5.71496e-09	-0.300187	0.009	0.195	0.000151544
Ctsb	2.99077e-36	0.468851	0.612	0.417	7.93061e-32		Ndufa4	1.03346e-50	-0.407235	0.819	0.918	2.74043e-46									Rpsa	1.16022e-06	-0.297376	1	1	0.0307655
Fth1	2.06943e-72	0.467373	0.992	0.997	5.48752e-68		Hspe1	3.54834e-39	-0.406076	0.605	0.772	9.40913e-35									Tgfbr3	1.48742e-09	-0.285609	0.017	0.244	3.94418e-05
Cdkn2d	1.16455e-52	0.460264	0.494	0.213	3.08804e-48		Pglyrp1	1.19326e-37	-0.403587	0.444	0.66	3.16415e-33									Bcl2a1a	1.36347e-07	-0.28258	0.004	0.146	0.00361552
Atf4	2.43725e-38	0.456708	0.636	0.412	6.46287e-34		Bzw2	6.86226e-39	-0.403331	0.197	0.425	1.81967e-34									Tuba8	1.07636e-08	-0.273328	0.022	0.244	0.000285419
Lrrfip1	1.09126e-33	0.456583	0.63	0.441	2.89369e-29		Ctss	2.21902e-56	-0.40222	0.019	0.249	5.88418e-52									Pctp	9.5088e-07	-0.272655	0.043	0.268	0.0252145
Ramp1	5.44289e-45	0.449043	0.381	0.151	1.44329e-40		mt-Rnr1	6.41843e-07	-0.39791	0.945	0.972	0.0170197									2600014E21Rik	1.19889e-07	-0.269622	0.004	0.146	0.00317909
Ptms	7.84411e-54	0.441662	0.284	0.069	2.08002e-49		Fkbp1a	1.64122e-38	-0.397692	0.546	0.733	4.35203e-34									Olfr523	9.17764e-08	-0.267613	0	0.122	0.00243363
Fam107b	6.27852e-27	0.438674	0.651	0.496	1.66487e-22		Rplp2	2.63642e-98	-0.397253	0.996	0.997	6.99099e-94									Fut7	4.93313e-08	-0.252156	0.013	0.195	0.00130812
Cited2	3.5527e-22	0.437722	0.562	0.397	9.42068e-18		Gm8995	9.30553e-39	-0.397139	0.357	0.598	2.46755e-34									Septin5	5.06382e-13	-0.246842	0	0.22	1.34277e-08
Rgs2	9.03335e-25	0.435187	0.624	0.465	2.39537e-20		Rps29	1.34605e-119	-0.397131	0.997	0.999	3.56931e-115									Pkib	4.93313e-08	-0.239518	0.013	0.195	0.00130812
Trp53i11	4.12064e-51	0.426314	0.378	0.133	1.09267e-46		Ifitm10	1.39445e-32	-0.396742	0.501	0.677	3.69767e-28									Tnfrsf26	5.4868e-08	-0.233804	0.013	0.195	0.00145493
Sh3bgrl3	1.12987e-55	0.424983	0.986	0.989	2.99609e-51		Rps13	5.43586e-105	-0.395436	0.993	0.999	1.44143e-100									Ankrd63	2.2082e-10	-0.230725	0	0.171	5.85549e-06
Cish	3.66362e-38	0.42357	0.366	0.156	9.71481e-34		Cd3g	1.69687e-58	-0.387685	0.959	0.994	4.49959e-54									Gm49359	4.93313e-08	-0.227421	0.013	0.195	0.00130812
Samsn1	1.34863e-21	0.422332	0.475	0.321	3.57616e-17		Lpcat4	1.07434e-30	-0.387232	0.419	0.622	2.84883e-26									Fam167a	9.17764e-08	-0.215665	0	0.122	0.00243363
Ankrd11	3.38056e-25	0.41956	0.573	0.417	8.96424e-21		Rpl26	5.87607e-76	-0.385854	0.985	0.996	1.55816e-71									Pard6g	9.17764e-08	-0.211416	0	0.122	0.00243363
H3f3b	7.47203e-62	0.419002	0.993	0.992	1.98136e-57		Rplp0	1.78159e-88	-0.385645	0.995	0.999	4.72425e-84									Stom	1.14843e-07	-0.210609	0.004	0.146	0.00304529
Cap1	1.76567e-40	0.418025	0.736	0.546	4.68204e-36		AW112010	1.22035e-52	-0.385221	0.967	0.996	3.23601e-48									Gm11474	9.17764e-08	-0.206219	0	0.122	0.00243363
H2-K1	1.02377e-74	0.417915	0.997	0.999	2.71472e-70		Isg20	2.43886e-46	-0.382601	0.012	0.201	6.46711e-42									Plekho1	4.52175e-09	-0.162079	0	0.146	0.000119903
Hspa5	2.97894e-31	0.417673	0.841	0.744	7.89925e-27		Rpl17	1.17724e-84	-0.382389	0.993	0.999	3.1217e-80									Zp1	9.17764e-08	-0.148943	0	0.122	0.00243363
Tln1	4.18689e-30	0.412795	0.74	0.601	1.11024e-25		Naca	8.06072e-54	-0.38179	0.949	0.987	2.13746e-49
Hcst	1.04276e-35	0.410578	0.979	0.972	2.76508e-31		Rpl36	3.0396e-103	-0.374661	0.996	0.998	8.0601e-99
Sqstm1	2.39036e-34	0.407227	0.814	0.663	6.33853e-30		Rpl3	2.6312e-79	-0.373448	0.99	0.999	6.97714e-75
Ly6c1	2.7991e-36	0.407152	0.121	0.01	7.42237e-32		Slfn2	2.29445e-26	-0.373337	0.527	0.697	6.0842e-22
Gem	8.88342e-07	0.407131	0.433	0.359	0.0235562		Arl4c	3.10883e-28	-0.369628	0.555	0.721	8.24369e-24
Rrad	3.95449e-28	0.404823	0.249	0.094	1.04861e-23		Rpl18	3.26093e-95	-0.369137	0.995	1	8.64701e-91
Polr2a	9.27326e-25	0.39886	0.601	0.419	2.45899e-20		Rpl10	7.08351e-66	-0.368129	0.985	0.998	1.87833e-61
Rbm3	5.22541e-30	0.398342	0.932	0.92	1.38562e-25		C1qbp	2.08383e-28	-0.36749	0.308	0.492	5.5257e-24
Tgfb1	2.24571e-24	0.39818	0.72	0.571	5.95495e-20		Eef1d	1.47503e-37	-0.366437	0.783	0.888	3.91135e-33
Myl12a	9.51442e-28	0.397745	0.611	0.437	2.52294e-23		Rps6	1.00967e-58	-0.364224	0.97	0.993	2.67733e-54
Itpkb	9.73957e-25	0.397678	0.517	0.344	2.58264e-20		Rps27l	2.63983e-36	-0.362381	0.269	0.497	7.00003e-32
Wsb1	1.25513e-37	0.396258	0.407	0.186	3.32823e-33		Peli1	1.75661e-34	-0.361069	0.46	0.676	4.658e-30
Septin1	5.84473e-55	0.393679	0.967	0.935	1.54985e-50		Rpl6	4.04463e-73	-0.35756	0.996	0.999	1.07251e-68
Irf1	8.8119e-24	0.392444	0.634	0.471	2.33665e-19		Cst7	5.33529e-33	-0.353338	0.259	0.475	1.41476e-28
Capn2	2.90965e-32	0.39221	0.436	0.234	7.71553e-28		Hsp90ab1	3.09396e-47	-0.344827	0.971	0.994	8.20426e-43
Cnn2	5.72385e-42	0.39139	0.937	0.919	1.51779e-37		Prkch	1.58802e-30	-0.344305	0.618	0.773	4.21094e-26
Asb2	9.0423e-65	0.388931	0.206	0.016	2.39775e-60		Atp5mpl	1.75063e-32	-0.343372	0.756	0.858	4.64216e-28
Srgn	1.70374e-38	0.386765	0.965	0.939	4.5178e-34		Rps14	1.56649e-72	-0.338305	0.985	0.998	4.15387e-68
Tspan32	1.17853e-33	0.384521	0.426	0.216	3.12511e-29		Bst2	1.41659e-19	-0.337714	0.296	0.46	3.75638e-15
Zfas1	1.10323e-29	0.38398	0.346	0.165	2.92543e-25		mt-Nd4	1.24073e-37	-0.335402	0.76	0.888	3.29004e-33
Ldlr	3.46495e-43	0.383527	0.191	0.034	9.188e-39		Ifit3	1.10826e-25	-0.335117	0.012	0.124	2.93877e-21
Coro1a	1.84589e-56	0.383415	0.988	0.993	4.89476e-52		St6gal1	7.50541e-42	-0.33412	0.049	0.253	1.99021e-37
Rora	1.21093e-47	0.382931	0.199	0.031	3.21103e-43		Tgtp2	3.06245e-17	-0.332113	0.179	0.312	8.1207e-13
Rasgrp1	4.71336e-28	0.382814	0.4	0.219	1.24984e-23		Snrpe	1.24994e-31	-0.330827	0.688	0.818	3.31447e-27
Calm1	1.99127e-48	0.381642	0.976	0.966	5.28026e-44		mt-Nd4l	8.55363e-35	-0.32861	0.536	0.748	2.26816e-30
Ccdc136	1.49537e-52	0.378621	0.172	0.014	3.96526e-48		Rps3a1	9.89737e-85	-0.327146	0.997	1	2.62449e-80
Jund	1.97449e-28	0.377822	0.931	0.876	5.23577e-24		Rpl27	5.16265e-67	-0.323594	0.987	0.999	1.36898e-62
S100a13	2.29899e-24	0.370227	0.72	0.606	6.09622e-20		Ccr8	1.0358e-28	-0.322805	0.052	0.208	2.74662e-24
Elf1	7.26221e-27	0.366962	0.778	0.65	1.92572e-22		Gstp1	5.77196e-29	-0.322788	0.711	0.828	1.53055e-24
Klrb1f	9.57413e-35	0.366498	0.251	0.08	2.53877e-30		Cd3e	6.58311e-48	-0.322308	0.957	0.996	1.74564e-43
Aplp2	2.22593e-30	0.365223	0.36	0.17	5.90251e-26		Lrrk1	5.24677e-25	-0.318276	0.106	0.266	1.39129e-20
Cdk11b	3.18672e-17	0.363865	0.504	0.371	8.45023e-13		Lpar6	2.33391e-22	-0.318195	0.257	0.431	6.18884e-18
Gna13	5.49225e-25	0.360919	0.55	0.373	1.45638e-20		Tpt1	6.07329e-83	-0.317561	0.998	1	1.61045e-78
Chka	2.52999e-27	0.358288	0.353	0.178	6.70877e-23		Lgals3bp	2.26263e-25	-0.317508	0.167	0.341	5.99983e-21
Pdcd4	1.41183e-17	0.357755	0.701	0.583	3.74376e-13		Ndufa3	1.00798e-30	-0.314904	0.71	0.848	2.67287e-26
Itk	1.72977e-14	0.357649	0.606	0.488	4.58683e-10		Tnfaip8l2	4.31821e-24	-0.314067	0.209	0.381	1.14506e-19
Gpx4	1.48137e-25	0.357639	0.805	0.692	3.92814e-21		Lpxn	4.82035e-20	-0.313935	0.227	0.378	1.27821e-15
Ier5	3.73883e-18	0.357472	0.799	0.716	9.91427e-14		Gm11346	8.36984e-39	-0.313672	0.029	0.208	2.21943e-34
Midn	6.6375e-20	0.355594	0.406	0.249	1.76007e-15		Snrpg	1.01982e-33	-0.313135	0.86	0.936	2.70426e-29
Gm4956	3.43833e-75	0.355198	0.19	0.001	9.11743e-71		Fbl	3.95472e-23	-0.311987	0.447	0.614	1.04867e-18
Cbx4	2.65393e-23	0.354478	0.419	0.247	7.03743e-19		Snrpf	2.57673e-26	-0.311357	0.68	0.784	6.83272e-22
Slc3a2	1.86217e-15	0.354337	0.651	0.561	4.93791e-11		Lsm7	5.42608e-27	-0.311013	0.324	0.514	1.43883e-22
P2rx7	8.79384e-73	0.353805	0.182	0	2.33186e-68		Uqcrb	2.28973e-29	-0.310977	0.538	0.705	6.07166e-25
Cmtm7	7.75849e-29	0.352958	0.47	0.272	2.05732e-24		Ost4	3.09877e-29	-0.30964	0.677	0.825	8.21701e-25
Ckb	1.0494e-37	0.352161	0.177	0.034	2.78268e-33		Rpl34	1.46227e-74	-0.309243	0.992	0.999	3.8775e-70
Camk2g	1.28401e-29	0.350074	0.417	0.219	3.4048e-25		Gm11707	2.94273e-36	-0.307601	0.048	0.228	7.80324e-32
Capzb	4.93372e-32	0.349583	0.922	0.889	1.30827e-27		Eif3e	6.18513e-25	-0.307247	0.659	0.786	1.64011e-20
Gramd3	2.18085e-24	0.348761	0.557	0.366	5.78297e-20		Gpr183	1.58338e-27	-0.307033	0.121	0.303	4.19866e-23
Srsf2	5.46927e-25	0.348527	0.744	0.62	1.45029e-20		Rps17	6.93576e-28	-0.304949	0.863	0.921	1.83916e-23
Cfl1	3.95539e-53	0.348118	0.993	0.996	1.04885e-48		Ifi203	4.7985e-16	-0.303332	0.458	0.578	1.27242e-11
Unc119	1.38094e-26	0.347993	0.405	0.219	3.66184e-22		Prf1	4.97454e-28	-0.303329	0.136	0.321	1.3191e-23
Tasp1	3.83332e-39	0.347754	0.263	0.082	1.01648e-34		Rpl5	8.33432e-42	-0.302505	0.966	0.987	2.21001e-37
Oaz1	9.04839e-49	0.347592	0.989	0.983	2.39936e-44		Emg1	1.33487e-21	-0.3014	0.501	0.638	3.53967e-17
Atp5l	2.74377e-25	0.347405	0.626	0.448	7.27564e-21		Hint1	1.01601e-24	-0.301289	0.739	0.83	2.69416e-20
Ube2s	1.14033e-26	0.345634	0.537	0.351	3.02382e-22		Stat1	3.36853e-11	-0.300629	0.28	0.385	8.93232e-07
Tuba1c	1.77952e-31	0.345092	0.363	0.174	4.71877e-27		Abi3	1.28362e-37	-0.29803	0.035	0.214	3.40376e-33
Insig1	8.34341e-41	0.344539	0.224	0.053	2.21242e-36		Rtraf	1.46458e-24	-0.297826	0.529	0.679	3.88363e-20
Gm37033	8.84609e-26	0.34414	0.342	0.172	2.34572e-21		Slco3a1	2.67549e-28	-0.297465	0.067	0.224	7.09459e-24
Lcp2	5.46878e-22	0.344003	0.634	0.478	1.45016e-17		Eif4a2	2.12885e-24	-0.296437	0.583	0.745	5.64507e-20
Edem1	3.15202e-29	0.343297	0.284	0.116	8.35822e-25		Nhp2	1.48454e-20	-0.295704	0.26	0.423	3.93656e-16
Ldha	6.82439e-27	0.342923	0.905	0.858	1.80962e-22		Npm3	1.21748e-19	-0.294703	0.467	0.602	3.22838e-15
Cyth4	5.57052e-20	0.342487	0.628	0.489	1.47714e-15		Ipcef1	2.82325e-22	-0.294596	0.178	0.344	7.48641e-18
Ptbp1	4.51356e-24	0.341725	0.604	0.43	1.19686e-19		Bin2	6.14765e-21	-0.294515	0.799	0.868	1.63017e-16
Cxcr3	4.00172e-19	0.341566	0.672	0.541	1.06113e-14		Cdc42se1	8.27244e-22	-0.292848	0.48	0.64	2.1936e-17
Gpx1	2.62738e-15	0.341238	0.687	0.593	6.96703e-11		Klrk1	1.13044e-11	-0.292391	0.666	0.732	2.99758e-07
Trerf1	9.01501e-32	0.340957	0.233	0.077	2.39051e-27		Cd96	5.71211e-24	-0.291075	0.122	0.285	1.51468e-19
Arhgap18	8.52821e-36	0.33949	0.367	0.16	2.26143e-31		Ctsc	6.15907e-22	-0.290661	0.216	0.383	1.6332e-17
Stat4	2.99934e-23	0.337297	0.503	0.323	7.95336e-19		Chsy1	5.73609e-21	-0.290329	0.147	0.298	1.52104e-16
Cebpb	1.31181e-15	0.335279	0.561	0.428	3.47853e-11		Prdx1	1.94717e-21	-0.288571	0.626	0.736	5.16332e-17
Actr3	1.95932e-34	0.333532	0.946	0.926	5.19552e-30		Hsph1	1.77744e-22	-0.285608	0.151	0.311	4.71324e-18
Cxcr4	2.05774e-35	0.333245	0.255	0.08	5.45651e-31		Gm2682	1.27675e-17	-0.284593	0.403	0.55	3.38557e-13
Gm37376	1.92077e-10	0.330645	0.205	0.119	5.0933e-06		Ifi30	1.12463e-23	-0.283716	0.117	0.275	2.98218e-19
Slc2a3	1.39249e-26	0.329661	0.263	0.107	3.69246e-22		Ifi213	8.61748e-18	-0.281707	0.134	0.266	2.2851e-13
Il2rb	2.72944e-26	0.329493	0.96	0.947	7.23765e-22		Scimp	1.46749e-36	-0.281084	0.008	0.157	3.89134e-32
Pstpip1	1.44457e-27	0.329292	0.566	0.363	3.83056e-23		Klra6	5.93279e-17	-0.280128	0.032	0.125	1.5732e-12
Aopep	3.42793e-15	0.328789	0.417	0.288	9.08985e-11		Il27ra	5.90177e-22	-0.278399	0.22	0.387	1.56497e-17
Phlda1	3.50443e-30	0.327491	0.254	0.092	9.29271e-26		Rpl7a	9.24944e-39	-0.277159	0.967	0.996	2.45267e-34
Zc3hav1	2.79741e-15	0.327301	0.603	0.492	7.41789e-11		Resf1	1.46155e-20	-0.27689	0.278	0.449	3.87558e-16
Mbp	4.56715e-24	0.327034	0.463	0.277	1.21107e-19		Ssh2	1.04818e-20	-0.276725	0.221	0.387	2.77947e-16
Coq10b	2.61597e-27	0.326159	0.37	0.187	6.93677e-23		Rnf213	1.45701e-16	-0.275913	0.097	0.218	3.86355e-12
Ddit4	2.21495e-21	0.324955	0.289	0.143	5.87337e-17		Mrpl52	1.37786e-19	-0.275462	0.487	0.635	3.65367e-15
Btg2	4.43424e-14	0.321372	0.845	0.79	1.17583e-09		Cox8a	4.04232e-32	-0.274964	0.959	0.986	1.0719e-27
Tubb4b	2.5778e-19	0.321206	0.68	0.551	6.83556e-15		Serpinb6b	8.4024e-24	-0.274078	0.284	0.478	2.22806e-19
Eif1	6.9034e-58	0.318227	0.996	0.999	1.83057e-53		Ptprcap	4.7973e-28	-0.272751	0.91	0.974	1.2721e-23
Rhoa	1.04532e-27	0.316733	0.907	0.866	2.77187e-23		Ablim1	9.96673e-20	-0.272521	0.555	0.702	2.64288e-15
Sap18	1.08162e-10	0.316593	0.751	0.703	2.86813e-06		Hsbp1	6.67934e-22	-0.271851	0.291	0.462	1.77116e-17
Cirbp	9.27838e-16	0.314528	0.524	0.392	2.46035e-11		Zfp318	2.47377e-25	-0.271575	0.07	0.221	6.55971e-21
Nedd9	7.49534e-22	0.314163	0.38	0.22	1.98754e-17		Selplg	4.77647e-23	-0.270805	0.885	0.949	1.26658e-18
Rps6ka1	1.07308e-20	0.313886	0.552	0.401	2.8455e-16		Rps15	7.62651e-32	-0.270683	0.955	0.986	2.02232e-27
Hmgb2	5.04771e-17	0.313298	0.751	0.672	1.3385e-12		Rbx1	7.19196e-23	-0.268944	0.568	0.721	1.90709e-18
Fosl2	2.45145e-24	0.313191	0.257	0.11	6.50051e-20		Atp6v0e	8.8846e-21	-0.268173	0.592	0.723	2.35593e-16
Lcp1	8.79306e-27	0.30965	0.959	0.944	2.33165e-22		Ly6e	2.17103e-38	-0.268128	0.987	0.998	5.75693e-34
Gm37758	6.6686e-16	0.308952	0.408	0.27	1.76831e-11		Cd3d	4.33746e-28	-0.267103	0.938	0.982	1.15016e-23
Gimap4	5.31065e-26	0.306633	0.931	0.911	1.40822e-21		Rsrp1	9.42633e-21	-0.2664	0.751	0.849	2.49958e-16
Sla	7.45114e-19	0.305387	0.566	0.405	1.97582e-14		Fgf13	3.16952e-30	-0.266064	0.025	0.168	8.40461e-26
Hexim1	1.58876e-31	0.304928	0.273	0.101	4.21292e-27		Rpl38	1.12431e-57	-0.26476	0.994	0.998	2.98134e-53
Hpcal1	6.82449e-23	0.30277	0.466	0.295	1.80965e-18		Kcnj8	1.53869e-20	-0.264051	0.187	0.351	4.08014e-16
Prelid1	1.0781e-15	0.299924	0.753	0.661	2.8588e-11		Cd52	4.49264e-39	-0.264048	0.993	0.999	1.19131e-34
Acp5	2.46606e-20	0.299783	0.455	0.286	6.53925e-16		Frmd8	1.19107e-17	-0.261972	0.365	0.511	3.15835e-13
Ddit3-ENSMUSG00000025408	7.67249e-32	0.299412	0.262	0.094	2.03452e-27		Eef1e1	2.50709e-21	-0.261529	0.132	0.277	6.64805e-17
Cdc42ep3	5.01916e-15	0.297364	0.548	0.414	1.33093e-10		Mif	7.07652e-15	-0.260922	0.716	0.808	1.87648e-10
Cd160	1.56488e-06	0.29676	0.416	0.351	0.0414958		Timp2	9.08848e-28	-0.260102	0.053	0.205	2.40999e-23
Zyx	2.05554e-20	0.296592	0.886	0.82	5.45069e-16		Nutf2	5.0993e-18	-0.258016	0.228	0.372	1.35218e-13
Prex1	3.25399e-16	0.295515	0.597	0.452	8.62861e-12		Cox7a2l	1.87052e-17	-0.25763	0.622	0.754	4.96006e-13
Efnb1	1.07148e-28	0.295273	0.117	0.017	2.84126e-24		Rps25	2.78052e-29	-0.256906	0.89	0.958	7.37311e-25
Hivep2	1.1726e-24	0.293678	0.264	0.113	3.10939e-20		Gm14303	1.18399e-20	-0.25681	0.169	0.329	3.13958e-16
Gm26532	2.50203e-32	0.293252	0.181	0.043	6.63464e-28		Banf1	3.50923e-16	-0.256493	0.51	0.641	9.30543e-12
Selenow	1.86353e-26	0.29224	0.92	0.855	4.94152e-22		Ifi209	1.6913e-13	-0.25615	0.288	0.417	4.48482e-09
Gimap8	1.64183e-14	0.289068	0.492	0.36	4.35363e-10		Rpl8	1.13629e-57	-0.256004	0.998	0.999	3.01311e-53
Tagap	4.77056e-09	0.288869	0.321	0.226	0.000126501		Hmga1	8.63979e-16	-0.254004	0.231	0.367	2.29101e-11
Abhd8	7.02843e-19	0.288042	0.466	0.298	1.86373e-14		Cacybp	5.0813e-15	-0.253659	0.374	0.511	1.34741e-10
Fgl2	8.53822e-09	0.287704	0.705	0.682	0.000226408		Snx5	1.74679e-16	-0.251946	0.399	0.535	4.63197e-12
Cstb	3.43125e-15	0.287426	0.401	0.268	9.09865e-11		Ms4a4b	1.24702e-20	-0.251542	0.899	0.966	3.30671e-16
Snhg12	1.87424e-15	0.285073	0.362	0.226	4.96993e-11		Slc25a4	1.56772e-16	-0.25095	0.246	0.385	4.15712e-12
Ywhaq	3.26678e-17	0.281937	0.567	0.425	8.66252e-13		Myo1f	2.80542e-14	-0.249949	0.44	0.571	7.43913e-10
H2-T23	2.71946e-13	0.281714	0.569	0.447	7.21118e-09		Slamf7	3.70379e-16	-0.249866	0.281	0.429	9.82134e-12
Klf4	6.02351e-14	0.280941	0.177	0.082	1.59726e-09		Kti12	7.62383e-21	-0.249282	0.14	0.288	2.02161e-16
Sfr1	6.65433e-14	0.280914	0.474	0.345	1.76453e-09		Srm	1.30102e-14	-0.249011	0.168	0.294	3.44992e-10
Srebf2	1.30816e-21	0.280428	0.33	0.175	3.46884e-17		Prps2	2.43816e-19	-0.248626	0.178	0.329	6.46527e-15
Cast	2.88267e-17	0.280048	0.477	0.323	7.64397e-13		Smco4	8.32329e-21	-0.247354	0.144	0.297	2.20709e-16
Il4ra	3.64359e-21	0.278129	0.298	0.15	9.66172e-17		Calhm2	9.50111e-22	-0.246087	0.094	0.237	2.51941e-17
Ccdc88c	6.49027e-15	0.277757	0.472	0.333	1.72103e-10		Trmt112	1.78127e-20	-0.244672	0.643	0.768	4.72338e-16
Tubb2a	5.52913e-40	0.27596	0.166	0.025	1.46616e-35		Snhg20	1.21506e-23	-0.244076	0.083	0.232	3.22197e-19
Rpl13a	1.28964e-27	0.275423	0.986	0.99	3.41973e-23		Clcn3	2.9886e-13	-0.241544	0.223	0.343	7.92487e-09
Errfi1	1.8947e-29	0.27535	0.226	0.076	5.02417e-25		Trim12a	2.54547e-15	-0.241439	0.22	0.354	6.74983e-11
CAAA01147332.1	1.3521e-17	0.275236	0.308	0.171	3.58536e-13		Cd9	2.3908e-21	-0.241373	0.103	0.249	6.33969e-17
Cdkn2aip	3.73804e-18	0.274167	0.287	0.153	9.91215e-14		Atp5g2	2.25348e-20	-0.239069	0.866	0.927	5.97555e-16
Plekho2	5.62394e-30	0.273369	0.25	0.088	1.4913e-25		Cd5	4.22081e-15	-0.23865	0.188	0.318	1.11923e-10
Pde4b	1.25835e-10	0.272785	0.491	0.385	3.33677e-06		Ugcg	3.2879e-16	-0.238008	0.333	0.488	8.71854e-12
Neurl3	7.79785e-14	0.271223	0.316	0.194	2.06776e-09		Btf3	4.75378e-25	-0.23775	0.952	0.977	1.26056e-20
Gm14718	4.25361e-31	0.269329	0.16	0.034	1.12793e-26		Il2rg	2.78185e-20	-0.236582	0.889	0.947	7.37663e-16
Anxa6	3.12439e-16	0.269016	0.849	0.776	8.28494e-12		Irf7	2.97823e-08	-0.236563	0.217	0.299	0.000789737
Rabgap1l	6.56242e-14	0.26846	0.456	0.318	1.74016e-09		Bin1	4.56857e-16	-0.236203	0.296	0.436	1.21145e-11
Gnb2	4.00796e-20	0.268336	0.855	0.789	1.06279e-15		Rpl31	1.34557e-20	-0.236184	0.821	0.905	3.56804e-16
H1f0	4.05209e-13	0.268072	0.175	0.084	1.07449e-08		Syngr2	6.84359e-12	-0.235624	0.337	0.443	1.81471e-07
Vav3	1.3301e-19	0.267745	0.311	0.166	3.52702e-15		Pag1	5.51767e-16	-0.235176	0.277	0.428	1.46312e-11
Apobec3	1.3906e-10	0.267484	0.649	0.571	3.68746e-06		Abcg1	1.2193e-19	-0.234604	0.067	0.19	3.23321e-15
Anxa5	3.2724e-17	0.267063	0.428	0.279	8.67743e-13		Mrfap1	2.00985e-16	-0.233566	0.437	0.585	5.32951e-12
Pik3r1	3.25182e-14	0.267012	0.562	0.427	8.62286e-10		Izumo1r	3.11699e-15	-0.233508	0.068	0.17	8.26533e-11
Lgals3	1.0854e-06	0.266642	0.402	0.327	0.0287816		Slc44a2	1.80026e-18	-0.230735	0.303	0.459	4.77374e-14
Lrp10	1.15008e-18	0.266399	0.601	0.444	3.04966e-14		G3bp1	2.14108e-13	-0.230464	0.437	0.553	5.6775e-09
St8sia4	1.9781e-15	0.264776	0.441	0.305	5.24533e-11		Foxn3	2.14479e-12	-0.229916	0.351	0.467	5.68733e-08
Srsf3	2.93678e-14	0.263846	0.748	0.663	7.78746e-10		Add3	1.25556e-11	-0.229712	0.303	0.421	3.32936e-07
Amz2	2.85841e-13	0.263797	0.346	0.22	7.57965e-09		Cmah	3.11523e-25	-0.229683	0.025	0.149	8.26065e-21
Ubald2	1.22238e-12	0.26307	0.446	0.319	3.24137e-08		Cdh1	1.15707e-25	-0.229105	0.01	0.121	3.06821e-21
Tmem154	2.06759e-16	0.262749	0.334	0.197	5.48263e-12		Ranbp1	5.83515e-12	-0.228931	0.432	0.538	1.54731e-07
Kctd12	1.04266e-16	0.261583	0.281	0.153	2.76481e-12		Serpinb9	4.57177e-15	-0.22733	0.193	0.326	1.2123e-10
Rsbn1l	7.23203e-17	0.261547	0.457	0.301	1.91772e-12		Ctsw	2.29184e-18	-0.227115	0.929	0.984	6.07727e-14
Clic1	1.35021e-24	0.261295	0.943	0.935	3.58036e-20		Pole4	1.6083e-14	-0.226447	0.49	0.619	4.26473e-10
Rgs14	2.04405e-18	0.260179	0.332	0.19	5.4202e-14		Oas3	1.81446e-26	-0.225373	0.017	0.138	4.8114e-22
Sat1	1.46806e-14	0.260029	0.508	0.374	3.89285e-10		Gpr18	1.77305e-22	-0.224927	0.04	0.161	4.7016e-18
Glul	4.17225e-14	0.259728	0.359	0.227	1.10636e-09		Apol7e	1.45437e-16	-0.223729	0.127	0.257	3.85656e-12
Sun2	5.29961e-11	0.259636	0.483	0.366	1.4053e-06		Mrps14	7.3766e-16	-0.222423	0.361	0.499	1.95605e-11
Ifngr1	2.57628e-13	0.259289	0.869	0.814	6.83153e-09		Zfp706	3.11204e-17	-0.221687	0.565	0.688	8.25221e-13
Atpif1	1.94638e-21	0.258983	0.297	0.146	5.16121e-17		Impdh2	2.60407e-14	-0.220929	0.337	0.474	6.9052e-10
Gpc1	2.00107e-37	0.25895	0.153	0.022	5.30623e-33		Rack1	4.10297e-24	-0.220889	0.965	0.994	1.08798e-19
H2-Q5	7.59921e-18	0.258546	0.274	0.142	2.01508e-13		Rhog	1.76612e-15	-0.219984	0.505	0.643	4.68321e-11
Gtf2b	3.68661e-15	0.257972	0.374	0.243	9.77578e-11		Atp5e	4.11771e-21	-0.219087	0.959	0.984	1.09189e-16
Cd2	6.54152e-12	0.256988	0.792	0.742	1.73462e-07		Trp53	1.80267e-16	-0.217858	0.424	0.569	4.78013e-12
Dock5	3.72952e-29	0.25674	0.185	0.052	9.88957e-25		Clta	2.32151e-15	-0.216838	0.727	0.828	6.15594e-11
Nsmaf	1.47067e-19	0.25601	0.304	0.159	3.89978e-15		Nab1	2.82604e-17	-0.216465	0.108	0.232	7.49381e-13
Eno1	1.94889e-14	0.255999	0.768	0.685	5.16787e-10		Qpct	2.72001e-19	-0.215979	0.066	0.186	7.21265e-15
Os9	5.18196e-12	0.255819	0.494	0.373	1.3741e-07		Oxct1	1.20567e-13	-0.215915	0.213	0.336	3.19707e-09
Glrx	2.9065e-15	0.255542	0.298	0.174	7.70717e-11		Snrpd1	1.21128e-13	-0.215643	0.304	0.431	3.21196e-09
Maf	6.34892e-09	0.254688	0.325	0.23	0.000168354		Micos13	6.52584e-12	-0.214653	0.433	0.534	1.73046e-07
Mef2a	7.73585e-17	0.252355	0.362	0.215	2.05132e-12		Prag1	1.28794e-28	-0.2141	0.012	0.136	3.41523e-24
Cd37	1.03852e-15	0.250403	0.808	0.733	2.75384e-11		Cd6	3.7528e-18	-0.212044	0.237	0.394	9.95129e-14
Foxo3	7.78051e-22	0.248943	0.245	0.106	2.06316e-17		Ar	3.33603e-17	-0.211182	0.045	0.148	8.84615e-13
Nrip1	1.60333e-15	0.248841	0.203	0.097	4.25155e-11		Tmem59	9.24385e-13	-0.210816	0.507	0.636	2.45119e-08
Appl1	1.22103e-15	0.246599	0.338	0.198	3.23781e-11		Spcs2	2.14565e-14	-0.210564	0.576	0.7	5.68961e-10
Slc28a2	1.7421e-21	0.246307	0.248	0.109	4.61952e-17		Klhl6	2.25972e-13	-0.210302	0.276	0.408	5.99209e-09
Lime1	9.3796e-21	0.24601	0.287	0.142	2.48719e-16		Pde3b	1.65415e-14	-0.20974	0.205	0.338	4.38631e-10
Cd84	3.06258e-13	0.245096	0.376	0.251	8.12103e-09		Cxxc5	5.292e-18	-0.209626	0.084	0.208	1.40328e-13
Gadd45a	9.00483e-33	0.244814	0.17	0.037	2.38781e-28		Gm26740	3.30987e-12	-0.209608	0.291	0.419	8.77679e-08
Ccnl1	1.14012e-11	0.24411	0.447	0.326	3.02327e-07		Cript	2.69155e-15	-0.209023	0.266	0.41	7.13717e-11
Uba52	1.09024e-23	0.244099	0.993	0.996	2.89098e-19		Phf5a	5.55998e-14	-0.20856	0.188	0.309	1.47434e-09
Nasp	5.53697e-17	0.24376	0.32	0.178	1.46824e-12		Arl6ip5	5.85716e-15	-0.207591	0.728	0.823	1.55314e-10
Irf2bpl	1.5974e-10	0.243054	0.477	0.361	4.23582e-06		Tcp1	2.36474e-13	-0.205839	0.398	0.53	6.27057e-09
Serinc3	6.41477e-16	0.242044	0.863	0.801	1.70101e-11		Rpl29	5.76172e-34	-0.205556	0.983	0.997	1.52784e-29
Trbc2	1.42685e-06	0.241599	0.653	0.61	0.0378357		Lsm8	1.23195e-14	-0.205393	0.258	0.39	3.26677e-10
Ilk	1.37277e-14	0.241544	0.449	0.309	3.64016e-10		Ypel3	9.66746e-12	-0.205357	0.635	0.744	2.56352e-07
Isg15	3.22497e-19	0.241005	0.314	0.165	8.55165e-15		Icos	6.0694e-16	-0.204694	0.194	0.337	1.60942e-11
Snhg8	4.564e-08	0.240449	0.68	0.606	0.00121023		Hnrnpc	4.85823e-10	-0.204578	0.34	0.441	1.28826e-05
Trip4	5.48394e-15	0.240401	0.337	0.205	1.45418e-10		Tm9sf3	1.74812e-11	-0.204563	0.354	0.459	4.63548e-07
Tuba1b	3.12036e-10	0.240153	0.529	0.416	8.27427e-06		Cct6a	1.70805e-10	-0.203928	0.268	0.38	4.52924e-06
Gng2	2.54867e-12	0.238407	0.418	0.295	6.75832e-08		Arhgef18	1.89936e-13	-0.203896	0.216	0.341	5.03652e-09
Fus	3.94349e-09	0.23749	0.588	0.492	0.00010457		Lyrm9	2.32043e-15	-0.203592	0.073	0.179	6.15307e-11
Septin9	6.63859e-13	0.23533	0.635	0.53	1.76035e-08		Gadd45gip1	8.17659e-13	-0.202247	0.204	0.319	2.16819e-08
Kcnq5	3.09208e-18	0.23501	0.307	0.164	8.19928e-14		Laptm4a	3.0234e-11	-0.201463	0.433	0.532	8.01715e-07
Rasl11b	1.3606e-40	0.234843	0.152	0.018	3.60792e-36		Iscu	1.44098e-13	-0.20057	0.292	0.422	3.82104e-09
Klf6	3.3163e-12	0.233526	0.73	0.629	8.79382e-08		Lsm2	3.26942e-16	-0.199989	0.164	0.301	8.66953e-12
Ppdpf	7.36663e-10	0.23297	0.509	0.399	1.95341e-05		Cxcr6	7.50696e-10	-0.199762	0.638	0.733	1.99062e-05
Txn1	1.00746e-10	0.232871	0.602	0.498	2.67149e-06		Sec61b	4.4453e-13	-0.198173	0.764	0.835	1.17876e-08
Apbb1ip	1.01105e-09	0.23269	0.657	0.561	2.681e-05		Bccip	9.79583e-14	-0.197098	0.281	0.404	2.59756e-09
Diaph1	1.62188e-09	0.23261	0.475	0.374	4.30073e-05		Hnrnpa3	4.65292e-14	-0.196934	0.858	0.919	1.23382e-09
Ptprc	1.3266e-14	0.23247	0.938	0.921	3.51776e-10		Laptm5	3.34345e-15	-0.196671	0.945	0.976	8.86582e-11
Mier1	2.71653e-12	0.232059	0.454	0.32	7.20343e-08		Klra1	9.41976e-07	-0.196396	0.302	0.192	0.0249784
Bcl2l1	9.28887e-23	0.231641	0.225	0.09	2.46313e-18		Elovl5	3.15971e-09	-0.195633	0.249	0.344	8.3786e-05
Pim2	9.92462e-12	0.23143	0.259	0.152	2.63171e-07		Ccnq	8.75359e-14	-0.195493	0.143	0.258	2.32119e-09
Zfp683	4.19589e-14	0.231421	0.271	0.156	1.11263e-09		Spn	4.87657e-09	-0.194792	0.418	0.517	0.000129312
Ncoa3	5.00565e-15	0.231213	0.263	0.143	1.32735e-10		Ssr4	5.59713e-12	-0.194542	0.56	0.655	1.48419e-07
Ubl3	1.32787e-10	0.231208	0.452	0.342	3.52112e-06		Lsm5	1.04591e-11	-0.193985	0.345	0.456	2.77343e-07
Otulinl	8.93621e-12	0.231116	0.581	0.47	2.36961e-07		Supt4a	2.43608e-11	-0.192565	0.499	0.613	6.45976e-07
Lbr	6.81416e-11	0.230459	0.562	0.443	1.80691e-06		Ran	1.01788e-09	-0.192277	0.715	0.774	2.69911e-05
Gimap1os	3.47816e-12	0.23008	0.258	0.153	9.22303e-08		Tmem243	3.57298e-12	-0.191287	0.145	0.253	9.47447e-08
Ccr5	4.90557e-36	0.229671	0.118	0.009	1.30081e-31		Cox5a	7.49483e-16	-0.190582	0.712	0.822	1.9874e-11
Acoxl	1.61156e-37	0.22937	0.144	0.018	4.27338e-33		Brk1	7.36115e-11	-0.18988	0.392	0.502	1.95196e-06
Gimap1	2.02644e-09	0.228584	0.759	0.717	5.37352e-05		Trf	4.52044e-13	-0.188663	0.112	0.22	1.19868e-08
Topors	1.15407e-15	0.228405	0.244	0.127	3.06025e-11		Ptges3	4.97887e-11	-0.188467	0.483	0.598	1.32025e-06
Ppp3cc	2.07626e-11	0.227838	0.502	0.377	5.50561e-07		Cdc25b	5.77903e-11	-0.188114	0.102	0.193	1.53242e-06
Prdx5	4.95166e-12	0.227485	0.597	0.474	1.31303e-07		Pfdn2	1.93303e-11	-0.187913	0.417	0.529	5.12582e-07
Per1	7.10357e-19	0.226644	0.239	0.111	1.88365e-14		Sesn3	9.23689e-10	-0.187286	0.236	0.337	2.44935e-05
Card19	6.36292e-13	0.226631	0.485	0.36	1.68725e-08		Irgm1	1.05068e-10	-0.187282	0.14	0.237	2.78608e-06
Slc2a8	8.15908e-22	0.226158	0.211	0.082	2.16354e-17		H2az1	1.47004e-14	-0.186749	0.798	0.894	3.89809e-10
Rassf1	4.68749e-13	0.225798	0.412	0.281	1.24298e-08		Nsa2	8.24842e-14	-0.186501	0.768	0.866	2.18723e-09
Gpsm3	3.35365e-14	0.225776	0.789	0.7	8.89288e-10		Utp3	3.70788e-14	-0.185996	0.219	0.347	9.8322e-10
Gm6637	6.98468e-27	0.22552	0.129	0.025	1.85213e-22		Cox7c	2.9537e-13	-0.184707	0.865	0.916	7.83232e-09
Tuba4a	1.16513e-12	0.224693	0.423	0.298	3.08956e-08		Gas5	6.33296e-11	-0.183689	0.801	0.87	1.67931e-06
Mad2l1bp	1.04094e-18	0.223763	0.238	0.111	2.76027e-14		Rflnb	6.1089e-17	-0.183648	0.057	0.167	1.6199e-12
P4hb	2.21727e-12	0.223411	0.586	0.465	5.87953e-08		Ptp4a3	4.82917e-10	-0.183087	0.315	0.426	1.28055e-05
Irak2	3.52351e-19	0.222948	0.245	0.112	9.3433e-15		Jaml	4.11673e-12	-0.182747	0.075	0.166	1.09163e-07
Osbpl3	8.17423e-17	0.221808	0.267	0.141	2.16756e-12		Wdr26	3.9407e-07	-0.182152	0.22	0.297	0.0104495
Arpc4	2.43527e-13	0.220587	0.797	0.752	6.4576e-09		Nme2	2.63867e-08	-0.182072	0.618	0.699	0.000699697
Ptpn22	2.66304e-09	0.220247	0.518	0.41	7.06158e-05		Sumo1	5.83396e-12	-0.181926	0.554	0.662	1.54699e-07
Atp6v0a2	6.92009e-11	0.220027	0.359	0.247	1.835e-06		Asf1a	2.61995e-14	-0.181376	0.123	0.24	6.94732e-10
Wdfy1	1.83716e-20	0.219908	0.229	0.098	4.87159e-16		Pacsin1	1.07792e-14	-0.180764	0.097	0.21	2.85833e-10
Atp2b4	4.82675e-15	0.219873	0.234	0.12	1.27991e-10		Rab8a	3.27435e-09	-0.180638	0.555	0.645	8.68259e-05
Rac2	2.78548e-24	0.219069	0.99	0.996	7.38625e-20		Sec11c	6.4938e-10	-0.179777	0.482	0.587	1.72196e-05
Tsc22d4	4.87104e-12	0.218845	0.746	0.664	1.29165e-07		Mrps21	1.54328e-10	-0.179662	0.483	0.585	4.09231e-06
Fbxo33	2.12184e-15	0.218662	0.236	0.121	5.62648e-11		Dap	5.1513e-10	-0.179533	0.315	0.417	1.36597e-05
Sulf2	9.2877e-20	0.218294	0.181	0.069	2.46282e-15		Clec2d	5.46026e-13	-0.179038	0.487	0.623	1.4479e-08
Cd200r4	5.00262e-34	0.218003	0.139	0.02	1.32654e-29		Ahr	7.90732e-16	-0.17903	0.026	0.111	2.09679e-11
Cd38	4.92549e-21	0.217942	0.183	0.067	1.30609e-16		Snrnp48	1.85867e-09	-0.178819	0.265	0.365	4.92865e-05
Wdr1	8.51022e-09	0.217758	0.681	0.626	0.000225665		Snu13	3.63273e-12	-0.178099	0.535	0.655	9.63292e-08
Ube2e3	2.98256e-21	0.217422	0.196	0.074	7.90885e-17		Nt5e	1.83892e-18	-0.177718	0.022	0.116	4.87626e-14
Nudt4	5.63432e-15	0.217215	0.295	0.169	1.49405e-10		Alkbh1	4.55657e-11	-0.177607	0.149	0.253	1.20827e-06
Sptan1	2.99393e-10	0.21721	0.363	0.252	7.939e-06		Ephx1	3.475e-12	-0.177453	0.068	0.157	9.21466e-08
Fli1	3.87356e-10	0.215952	0.547	0.432	1.02715e-05		Atp5g3	7.75288e-11	-0.17728	0.864	0.918	2.05583e-06
Tnfsf14	1.73561e-10	0.215755	0.276	0.174	4.60232e-06		Uqcrh	4.31924e-13	-0.177257	0.878	0.936	1.14533e-08
Elmo2	1.39163e-19	0.215672	0.244	0.113	3.69017e-15		Mndal	7.76283e-10	-0.177153	0.324	0.428	2.05847e-05
Kif13b	1.02274e-18	0.21522	0.229	0.103	2.712e-14		Dmrta1	1.40578e-24	-0.176991	0.003	0.102	3.7277e-20
Gata3	2.78974e-08	0.215095	0.469	0.364	0.000739756		Gtpbp4	1.01852e-09	-0.176904	0.22	0.319	2.70081e-05
Slamf1	3.8117e-33	0.215035	0.113	0.01	1.01075e-28		Dapk2	4.66171e-18	-0.176376	0.041	0.147	1.23615e-13
Spty2d1	3.40677e-11	0.214537	0.283	0.177	9.03374e-07		Ndufs4	1.08008e-11	-0.176375	0.275	0.392	2.86404e-07
Ep400	1.36656e-09	0.214407	0.351	0.247	3.6237e-05		Ppp4c	1.5362e-08	-0.176259	0.592	0.667	0.000407355
Il10rb	1.54215e-11	0.214163	0.401	0.282	4.08933e-07		Nucks1	9.51771e-09	-0.17524	0.209	0.297	0.000252381
Dusp10	9.27466e-19	0.213963	0.157	0.055	2.45936e-14		Mettl23	1.23907e-08	-0.174864	0.369	0.466	0.000328565
Actr2	1.34625e-08	0.213744	0.581	0.495	0.000356984		Ncf4	2.3942e-08	-0.174831	0.208	0.295	0.00063487
Rab7	2.13453e-10	0.213398	0.552	0.446	5.66014e-06		Fam3c	1.70565e-09	-0.174331	0.193	0.288	4.52287e-05
Fdft1	3.03272e-21	0.213363	0.201	0.076	8.04185e-17		mt-Nd1	5.69546e-24	-0.173014	0.986	0.998	1.51027e-19
Add1	3.05118e-11	0.213043	0.418	0.298	8.09082e-07		Polr2k	5.24581e-13	-0.17271	0.231	0.355	1.39103e-08
Lta4h	3.80197e-13	0.212473	0.468	0.341	1.00817e-08		Txn2	2.59128e-09	-0.17266	0.481	0.571	6.87129e-05
Il21r	4.27709e-10	0.21196	0.416	0.31	1.13416e-05		Tmem223	1.54154e-11	-0.172105	0.175	0.288	4.08769e-07
Il2	6.54668e-31	0.211783	0.135	0.022	1.73598e-26		Swap70	1.11439e-15	-0.172036	0.035	0.126	2.95503e-11
Snx18	2.04166e-16	0.21174	0.24	0.121	5.41386e-12		Samd3	3.0294e-10	-0.171902	0.16	0.265	8.03306e-06
Rftn1	7.23174e-13	0.211157	0.328	0.208	1.91764e-08		Chchd1	1.63701e-08	-0.171721	0.259	0.354	0.000434085
Impdh1	3.32478e-10	0.20987	0.409	0.299	8.81631e-06		Nop58	2.59385e-10	-0.17157	0.273	0.381	6.87812e-06
Pfn1	3.36384e-29	0.20958	0.994	0.999	8.91989e-25		Fam162a	1.60643e-10	-0.170476	0.183	0.287	4.25976e-06
Actn4	1.13951e-09	0.209193	0.433	0.32	3.02164e-05		Timm9	8.27648e-13	-0.170141	0.089	0.188	2.19467e-08
Vamp1	5.58734e-22	0.208287	0.159	0.049	1.4816e-17		Orai3	3.69557e-12	-0.170122	0.127	0.232	9.79955e-08
Nod1	2.47693e-18	0.20792	0.187	0.076	6.56807e-14		Tmem258	2.59083e-10	-0.169801	0.613	0.711	6.87012e-06
Rab35	1.06316e-14	0.207585	0.383	0.24	2.81919e-10		Snrpd2	7.78855e-10	-0.169723	0.509	0.59	2.06529e-05
Plekha5	1.1307e-10	0.206994	0.209	0.12	2.99828e-06		Samd9l	6.17284e-07	-0.169642	0.167	0.241	0.0163685
P2ry10	3.44916e-12	0.206942	0.204	0.109	9.14615e-08		Phb2	1.54965e-09	-0.169015	0.452	0.542	4.1092e-05
Cd44	3.11999e-09	0.20611	0.567	0.459	8.27329e-05		Klhdc2	2.05463e-11	-0.168983	0.144	0.25	5.44825e-07
Sik1	4.8613e-31	0.205962	0.149	0.029	1.28907e-26		Eif4b	5.88046e-11	-0.168527	0.534	0.63	1.55932e-06
Kras	6.71157e-10	0.205279	0.335	0.231	1.77971e-05		Ubl5	2.77313e-11	-0.168406	0.761	0.825	7.3535e-07
Ahcyl2	3.24507e-14	0.20337	0.204	0.1	8.60497e-10		Wdr95	3.50339e-15	-0.167712	0.03	0.115	9.28994e-11
Ppp1r12a	3.20943e-09	0.203153	0.809	0.765	8.51045e-05		Ddx18	2.14099e-11	-0.167152	0.252	0.369	5.67727e-07
Tor1aip2	4.07873e-10	0.202804	0.409	0.298	1.08156e-05		Tomm20	3.74221e-09	-0.167026	0.466	0.561	9.92322e-05
Tor1aip1	3.02302e-09	0.202531	0.311	0.211	8.01614e-05		Ndufa6	3.3629e-11	-0.165937	0.693	0.776	8.9174e-07
Pld3	2.13976e-08	0.202495	0.431	0.331	0.000567401		Gm36738	1.27125e-10	-0.165876	0.104	0.193	3.37099e-06
Gna15	6.71564e-19	0.201932	0.187	0.073	1.78079e-14		Exosc3	1.41838e-09	-0.165464	0.252	0.353	3.76111e-05
Pkm	5.1868e-12	0.201328	0.824	0.762	1.37538e-07		Sp110	2.67269e-07	-0.16537	0.365	0.451	0.00708717
Stk39	5.2525e-22	0.201222	0.207	0.079	1.39281e-17		Lims1	8.40399e-09	-0.165061	0.195	0.285	0.000222849
Rabac1	1.57125e-08	0.201021	0.808	0.751	0.000416647		Bbc3	1.18449e-08	-0.164656	0.167	0.257	0.000314093
2810013P06Rik	1.1034e-12	0.200919	0.227	0.124	2.92589e-08		Rbm38	1.28099e-12	-0.164405	0.451	0.576	3.39679e-08
Ap2m1	3.77838e-09	0.200876	0.599	0.506	0.000100191		Ebna1bp2	6.48164e-09	-0.164387	0.286	0.375	0.000171874
Zfand3	5.87959e-11	0.200852	0.303	0.195	1.55909e-06		Ski	2.26404e-09	-0.164148	0.121	0.207	6.00356e-05
Grasp	6.12029e-13	0.200282	0.209	0.108	1.62292e-08		Med10	1.50232e-06	-0.164016	0.328	0.402	0.0398371
Plekhf2	1.4936e-16	0.200248	0.172	0.071	3.96058e-12		Itm2c	2.22089e-09	-0.163996	0.542	0.632	5.88912e-05
Plk3	5.68941e-15	0.20019	0.275	0.152	1.50866e-10		Tgoln1	1.05927e-07	-0.16376	0.273	0.363	0.00280888
Tnfrsf18	8.85963e-08	0.199769	0.59	0.514	0.00234931		Rpn1	8.32801e-10	-0.16342	0.284	0.396	2.20834e-05
Clic4	7.83722e-18	0.199682	0.139	0.046	2.07819e-13		Magohb	2.3378e-11	-0.163228	0.137	0.241	6.19915e-07
Arpc3	2.77692e-12	0.199422	0.853	0.812	7.36356e-08		Ptpn4	3.45731e-08	-0.162641	0.161	0.243	0.000916776
Tmed2	1.69796e-06	0.199068	0.602	0.523	0.0450249		Rinl	6.56015e-10	-0.161513	0.545	0.646	1.73955e-05
Septin11	1.14327e-11	0.197216	0.396	0.268	3.03161e-07		Fam174b	1.4464e-19	-0.16148	0.015	0.108	3.83542e-15
Fyn	2.14322e-08	0.196773	0.444	0.341	0.000568318		Ndufb1-ps	9.9075e-09	-0.160896	0.629	0.725	0.000262717
Inpp5d	2.43097e-09	0.196286	0.394	0.288	6.44621e-05		Cct4	2.49051e-08	-0.160669	0.501	0.589	0.000660408
Nufip2	2.72707e-09	0.19602	0.25	0.157	7.23137e-05		Tbc1d4	1.14148e-14	-0.160536	0.052	0.147	3.02687e-10
Clk1	1.74474e-07	0.195401	0.501	0.418	0.00462654		Timm10	2.85203e-14	-0.159756	0.052	0.145	7.56274e-10
Cobll1	1.35002e-24	0.195345	0.158	0.043	3.57985e-20		Nip7	1.66928e-10	-0.159607	0.156	0.255	4.42642e-06
Smc4	7.75292e-13	0.194725	0.223	0.12	2.05584e-08		Anapc11	7.84619e-09	-0.1593	0.411	0.506	0.000208057
Gng10	2.79132e-11	0.193756	0.373	0.257	7.40173e-07		Prkcq	1.44094e-09	-0.159132	0.476	0.579	3.82094e-05
Arc	9.88015e-27	0.193744	0.102	0.013	2.61992e-22		Tomm5	4.33629e-09	-0.159005	0.382	0.479	0.000114985
Adrb2	7.14011e-15	0.193567	0.219	0.107	1.89334e-10		Gpr171	2.04684e-11	-0.15892	0.09	0.183	5.4276e-07
Tuba1a	4.87799e-19	0.192621	0.196	0.079	1.2935e-14		Idh2	3.79155e-15	-0.158914	0.056	0.156	1.00541e-10
Marchf2	1.00362e-09	0.19261	0.413	0.298	2.66131e-05		Fau	5.29473e-35	-0.158808	1	1	1.404e-30
Antxr2	8.18007e-11	0.191671	0.222	0.129	2.16911e-06		Srpk1	3.32558e-07	-0.158731	0.364	0.443	0.00881845
Cblb	4.62101e-08	0.191316	0.317	0.226	0.00122535		Dipk1a	6.81152e-13	-0.158609	0.066	0.157	1.80621e-08
Gm37352	1.61805e-15	0.191232	0.124	0.043	4.29058e-11		Rbis	1.07067e-08	-0.158384	0.348	0.451	0.000283909
Ap3s1	3.69998e-11	0.190635	0.249	0.151	9.81125e-07		Macf1	1.53581e-07	-0.157324	0.407	0.495	0.00407251
Nlrc5	1.25342e-09	0.190629	0.22	0.133	3.3237e-05		Ppie	4.20499e-10	-0.157287	0.17	0.27	1.11504e-05
Kcnn4	2.13044e-11	0.190427	0.248	0.145	5.64928e-07		Rbpms	5.3575e-12	-0.157237	0.206	0.329	1.42065e-07
Snai1	2.95691e-39	0.190212	0.111	0.004	7.84083e-35		Hsd11b1	3.15064e-08	-0.157152	0.434	0.535	0.000835456
Glipr2	1.94021e-08	0.190112	0.425	0.318	0.000514485		Srsf11	2.74456e-07	-0.157079	0.506	0.598	0.00727776
Rbl2	4.07456e-10	0.187901	0.286	0.181	1.08045e-05		Cox6b1	1.7866e-09	-0.156922	0.789	0.851	4.73752e-05
Rnf130	4.12506e-11	0.1878	0.281	0.172	1.09384e-06		Ywhae	1.60253e-08	-0.156129	0.44	0.536	0.000424944
Kdm2b	7.89536e-10	0.187699	0.214	0.127	2.09361e-05		Set	1.79308e-07	-0.156009	0.572	0.635	0.0047547
Klf13	1.78801e-08	0.187635	0.379	0.284	0.000474127		Emc6	2.5209e-10	-0.155861	0.339	0.449	6.68468e-06
Crlf3	9.4301e-12	0.18761	0.429	0.302	2.50058e-07		Irf2	1.36886e-08	-0.155585	0.318	0.414	0.000362981
Sesn1	1.4193e-09	0.187587	0.297	0.198	3.76357e-05		Rpgrip1	1.01886e-14	-0.154405	0.03	0.113	2.7017e-10
Hic1	9.0882e-31	0.187394	0.107	0.01	2.40992e-26		Dpm3	1.64128e-08	-0.153474	0.527	0.615	0.000435219
Camk2n1	1.30661e-17	0.186228	0.153	0.055	3.46474e-13		Tfam	2.72669e-12	-0.153368	0.112	0.214	7.23035e-08
Acap2	9.10939e-09	0.185799	0.251	0.163	0.000241554		Ostc	7.04153e-10	-0.152521	0.359	0.464	1.8672e-05
Sidt2	5.24711e-10	0.185597	0.296	0.189	1.39138e-05		Ndufa12	5.62101e-07	-0.1524	0.314	0.389	0.0149052
Glud1	8.715e-08	0.185337	0.551	0.461	0.00231096		Tma7	4.24059e-09	-0.152296	0.765	0.836	0.000112448
D16Ertd472e	2.02353e-07	0.184835	0.414	0.324	0.0053658		Gm9493	1.65592e-11	-0.151934	0.062	0.144	4.39102e-07
Esyt1	4.45078e-09	0.184769	0.748	0.686	0.000118021		Mrpl12	3.08183e-07	-0.151906	0.346	0.423	0.00817209
Bcl2l11	1.51231e-09	0.183936	0.226	0.137	4.01018e-05		Atp5md	1.3704e-08	-0.150897	0.7	0.768	0.00036339
Nme1	6.73604e-08	0.183902	0.433	0.337	0.0017862		Atp5j2	3.44072e-11	-0.150785	0.825	0.886	9.12376e-07
Gmfg	3.36705e-07	0.183879	0.757	0.703	0.00892841		Pigc	8.80757e-14	-0.150625	0.049	0.139	2.3355e-09
Fdps	9.83233e-16	0.18348	0.158	0.063	2.60724e-11		9930111J21Rik2	3.2312e-09	-0.15048	0.137	0.228	8.56817e-05
Cks2	6.1362e-08	0.183404	0.242	0.158	0.00162714		Romo1	1.46328e-08	-0.150323	0.399	0.502	0.000388019
Tra2b	1.54436e-06	0.183384	0.762	0.725	0.0409519		mt-Rnr2	5.26256e-09	-0.150145	0.998	1	0.000139547
Arf6	1.1491e-06	0.183067	0.778	0.74	0.0304708		Mrpl30	5.60246e-08	-0.14988	0.479	0.579	0.00148561
Lsp1	9.26699e-09	0.182458	0.913	0.902	0.000245733		Nifk	2.3822e-10	-0.149216	0.099	0.188	6.31687e-06
Tecr	1.62955e-07	0.182008	0.613	0.557	0.00432109		Tmem167	2.44095e-09	-0.149082	0.412	0.513	6.47267e-05
Tapbpl	2.48042e-10	0.181839	0.378	0.262	6.57732e-06		Il18rap	1.62735e-13	-0.148871	0.252	0.395	4.31524e-09
Itpr2	2.29671e-08	0.1817	0.4	0.298	0.000609018		Pus1	2.79891e-10	-0.148729	0.125	0.219	7.42188e-06
Pnn	4.98394e-08	0.180721	0.426	0.324	0.00132159		Sike1	1.57119e-07	-0.147882	0.225	0.312	0.00416632
Nfil3	1.15585e-08	0.17981	0.184	0.109	0.000306497		Smpd5	3.99052e-11	-0.147686	0.094	0.186	1.05817e-06
Sema4d	1.46662e-06	0.179368	0.484	0.399	0.0388903		Mtap	7.7153e-07	-0.14677	0.137	0.204	0.0204587
Ndfip1	7.72947e-11	0.178455	0.944	0.936	2.04962e-06		Commd8	1.62674e-07	-0.146712	0.365	0.46	0.00431363
Camk4	3.09411e-14	0.178149	0.213	0.106	8.20464e-10		Edf1	2.25264e-08	-0.14618	0.702	0.762	0.000597332
5830432E09Rik	1.49367e-10	0.177732	0.278	0.173	3.96075e-06		Gngt2	1.22445e-16	-0.145932	0.027	0.117	3.24686e-12
Kdm6b	2.25361e-09	0.177413	0.209	0.125	5.97589e-05		Mrpl36	1.43072e-09	-0.145726	0.201	0.303	3.79385e-05
Ing2	1.1587e-09	0.177321	0.24	0.149	3.07254e-05		Med28	1.08257e-09	-0.145653	0.554	0.651	2.87064e-05
Prr7	2.77679e-14	0.177208	0.13	0.049	7.36323e-10		Rsl1d1	1.17138e-09	-0.145489	0.287	0.397	3.10615e-05
Itgb7	3.77204e-07	0.176826	0.766	0.716	0.0100023		Trim34a	1.70785e-09	-0.145459	0.066	0.138	4.5287e-05
Nudcd3	1.30792e-07	0.176069	0.326	0.234	0.0034682		Dnajc2	6.73336e-09	-0.144924	0.232	0.336	0.000178549
Chchd2	6.41821e-09	0.175281	0.912	0.905	0.000170192		Ngdn	2.64085e-07	-0.143525	0.304	0.388	0.00700275
Agap2	1.38273e-12	0.174816	0.277	0.163	3.66659e-08		Exosc4	2.39555e-08	-0.143403	0.155	0.243	0.000635229
Rbms1	1.95141e-07	0.174643	0.532	0.435	0.00517456		Coa3	3.72308e-09	-0.143335	0.314	0.415	9.87249e-05
Dleu2	5.42794e-07	0.17428	0.233	0.16	0.0143933		Cdipt	4.04956e-07	-0.143322	0.29	0.374	0.0107382
Dctn2	8.60037e-07	0.173572	0.364	0.276	0.0228056		Rpl7l1	3.0588e-08	-0.142925	0.176	0.265	0.000811102
Hilpda	2.84877e-15	0.173563	0.177	0.077	7.55408e-11		Gpr68	4.09323e-07	-0.142347	0.168	0.247	0.010854
Dnm2	1.77005e-06	0.173554	0.425	0.338	0.0469364		Hspa9	2.12803e-07	-0.142345	0.252	0.34	0.00564289
Ifnar2	1.97851e-08	0.173525	0.4	0.297	0.000524642		Tomm22	8.94413e-08	-0.142017	0.569	0.643	0.00237172
Eya2	6.57235e-14	0.172733	0.199	0.098	1.74279e-09		Eif3h	1.52334e-09	-0.141998	0.832	0.893	4.03945e-05
Rab2a	5.23303e-07	0.172112	0.591	0.5	0.0138764		Cnot6l	1.12582e-06	-0.141632	0.301	0.387	0.0298533
Anxa11	2.59422e-07	0.171759	0.536	0.456	0.0068791		Oas1a	8.59243e-12	-0.14147	0.042	0.119	2.27846e-07
Sntb2	2.13814e-09	0.171396	0.307	0.207	5.66969e-05		Rbbp7	2.53557e-07	-0.141214	0.373	0.463	0.00672357
Entpd1	1.67284e-07	0.171286	0.242	0.162	0.00443587		Cd101	2.24115e-10	-0.140324	0.059	0.134	5.94287e-06
Gnai3	4.46552e-07	0.170798	0.435	0.342	0.0118412		Tomm7	6.62548e-10	-0.140004	0.73	0.787	1.75688e-05
Ddx5	2.58095e-10	0.170476	0.969	0.974	6.8439e-06		Bcl9l	3.97561e-08	-0.139714	0.11	0.186	0.00105421
Map3k8	1.43219e-08	0.170143	0.188	0.111	0.000379774		Med29	3.41364e-10	-0.139425	0.097	0.185	9.05194e-06
Stk10	7.01065e-08	0.169845	0.501	0.399	0.00185902		Tubb5	1.36129e-06	-0.139349	0.704	0.767	0.0360973
Map1lc3a	1.41854e-17	0.169016	0.175	0.068	3.76155e-13		Nedd4	5.64026e-07	-0.139093	0.252	0.334	0.0149563
Sytl2	6.87011e-08	0.168887	0.325	0.228	0.00182175		Parp8	7.01017e-11	-0.138968	0.063	0.144	1.85889e-06
Gfi1	9.13017e-24	0.168599	0.102	0.016	2.42105e-19		Rnf7	6.34794e-07	-0.138962	0.334	0.417	0.0168328
Snhg3	1.15221e-09	0.167209	0.221	0.133	3.05532e-05		Gm17018	4.5656e-07	-0.138485	0.183	0.265	0.0121066
Fam177a	2.36031e-20	0.166818	0.155	0.049	6.25884e-16		Zfp652	3.65658e-07	-0.138446	0.131	0.204	0.00969615
Rtn4	2.60928e-09	0.166254	0.406	0.295	6.91902e-05		Ccdc102a	7.89789e-11	-0.138152	0.079	0.164	2.09428e-06
Jak2	6.93851e-07	0.166113	0.201	0.129	0.0183988		Dpy30	3.67075e-07	-0.137586	0.26	0.342	0.00973373
Chmp1a	6.96969e-08	0.164994	0.486	0.381	0.00184815		Scd2	4.16694e-10	-0.137564	0.041	0.108	1.10495e-05
Traf1	3.24859e-07	0.16455	0.223	0.148	0.00861429		Polr2j	1.2756e-08	-0.137471	0.277	0.379	0.000338252
Selenop	1.72364e-06	0.164334	0.194	0.126	0.0457058		Prdx3	3.91115e-07	-0.137097	0.254	0.336	0.0103712
Dynll2	3.31276e-07	0.162929	0.35	0.257	0.00878445		A430005L14Rik	1.59678e-09	-0.13709	0.122	0.211	4.23419e-05
Cdkn1b	4.34682e-07	0.162391	0.333	0.243	0.0115265		Isoc1	3.20655e-08	-0.13693	0.114	0.19	0.00085028
Arpc1b	7.20768e-09	0.162276	0.959	0.962	0.000191126		Tasor2	1.58101e-07	-0.136776	0.17	0.252	0.00419236
L1cam	3.96835e-11	0.162275	0.145	0.068	1.05229e-06		Ppia	2.80727e-13	-0.136012	0.996	0.999	7.44404e-09
Map4	3.04233e-07	0.162007	0.338	0.25	0.00806735		Golm1	4.53918e-08	-0.135926	0.127	0.207	0.00120366
Chp1	2.30119e-07	0.161822	0.366	0.273	0.00610206		Vamp4	1.06548e-07	-0.135766	0.208	0.298	0.00282534
Rtl8b	1.27821e-17	0.161626	0.16	0.059	3.38943e-13		Rrp1b	3.16714e-13	-0.135699	0.038	0.119	8.39831e-09
Mtmr12	2.99393e-08	0.160795	0.207	0.129	0.0007939		Znrf1	8.92815e-08	-0.135334	0.134	0.213	0.00236748
Arpc2	2.04356e-10	0.160598	0.962	0.966	5.4189e-06		Fam78a	8.25876e-10	-0.135214	0.115	0.206	2.18997e-05
Tsc22d2	1.74272e-11	0.159732	0.182	0.094	4.62116e-07		B2m	3.05331e-13	-0.134859	0.99	0.999	8.09647e-09
Exoc6	2.9935e-09	0.159613	0.2	0.117	7.93787e-05		Card6	9.084e-10	-0.134831	0.096	0.181	2.4088e-05
Myo6	9.74116e-09	0.159177	0.219	0.134	0.000258306		Rrs1	2.06996e-09	-0.134804	0.113	0.198	5.48891e-05
Prkca	3.35003e-10	0.158235	0.219	0.126	8.88328e-06		Timm8b	6.03102e-11	-0.134562	0.123	0.225	1.59925e-06
Cuedc1	1.31158e-19	0.155829	0.114	0.028	3.47793e-15		Irf9	1.08715e-07	-0.134531	0.115	0.19	0.0028828
Frat2	8.01408e-09	0.155593	0.209	0.123	0.000212509		Uck2	3.97166e-09	-0.134424	0.084	0.16	0.000105316
Dtnbp1	9.746e-08	0.155469	0.282	0.193	0.00258435		Sumo2	6.09261e-08	-0.134282	0.834	0.894	0.00161558
Hspa8	6.45927e-10	0.155046	0.992	0.998	1.71281e-05		Pnrc2	9.41703e-08	-0.134252	0.166	0.253	0.00249711
Osbpl8	2.74686e-07	0.155042	0.208	0.134	0.00728385		Pus3	5.60561e-14	-0.133631	0.029	0.109	1.48644e-09
Atg3	9.31693e-07	0.154795	0.392	0.303	0.0247057		Ly9	4.15846e-08	-0.133409	0.379	0.482	0.0011027
Crmp1	4.45543e-16	0.153061	0.124	0.041	1.18145e-11		Spint2	1.7087e-06	-0.132805	0.338	0.417	0.0453097
Acd	1.29086e-07	0.152926	0.265	0.179	0.00342296		Hspbp1	1.43772e-06	-0.132502	0.189	0.269	0.0381241
Klf7	2.32049e-16	0.152723	0.125	0.04	6.15324e-12		Erp29	1.36772e-07	-0.132487	0.259	0.345	0.00362677
Ppp1r10	1.39887e-06	0.152476	0.245	0.171	0.0370938		Sf3b6	3.21897e-08	-0.132428	0.545	0.641	0.000853575
Cd244a	9.94839e-09	0.152317	0.141	0.074	0.000263801		Eloc	1.43791e-06	-0.132372	0.422	0.507	0.0381289
Akr1a1	1.16616e-06	0.152117	0.551	0.474	0.0309231		Vamp5	1.06328e-09	-0.13228	0.084	0.165	2.8195e-05
Acadvl	3.76481e-09	0.151981	0.238	0.148	9.98316e-05		Polr2l	8.58778e-07	-0.131583	0.411	0.504	0.0227722
Ankrd37	3.57748e-19	0.151219	0.103	0.023	9.48641e-15		Med21	7.04102e-09	-0.13107	0.225	0.322	0.000186707
Jakmip1-ENSMUSG00000063646	4.52057e-07	0.150689	0.335	0.243	0.0119872		Mrpl32	7.90736e-07	-0.130858	0.203	0.283	0.0209679
Unc119b	2.08492e-10	0.150594	0.176	0.093	5.52858e-06		Mpp7	1.33805e-08	-0.130789	0.054	0.118	0.000354811
Rnf13	4.82319e-09	0.149346	0.284	0.184	0.000127896		Rdm1	5.9387e-08	-0.130616	0.084	0.153	0.00157477
Sys1	7.64606e-10	0.147723	0.181	0.098	2.0275e-05		Bcas2	2.60887e-08	-0.130466	0.431	0.521	0.000691795
Rab37	6.71359e-11	0.146134	0.263	0.157	1.78024e-06		Pfdn5	2.73642e-07	-0.130319	0.929	0.945	0.00725615
Zgpat	1.66281e-06	0.146034	0.326	0.245	0.0440927		Bmyc	1.84184e-13	-0.130318	0.028	0.105	4.88401e-09
Baiap2	1.14543e-06	0.145618	0.18	0.115	0.0303735		Ifit1bl1	1.97919e-12	-0.130242	0.037	0.113	5.24823e-08
Amd1	2.80232e-08	0.145497	0.269	0.18	0.000743091		Pik3ap1	1.22879e-08	-0.129733	0.104	0.184	0.000325838
Ntan1	4.19216e-07	0.144783	0.32	0.23	0.0111164		Pfdn4	2.2808e-09	-0.129476	0.065	0.137	6.04799e-05
Coro7	2.04428e-09	0.144345	0.246	0.151	5.42083e-05		Nagpa	3.2366e-09	-0.129466	0.078	0.154	8.58249e-05
Samhd1	2.63534e-07	0.144047	0.427	0.324	0.00698814		Hhex	2.85707e-08	-0.129084	0.095	0.169	0.00075761
Gxylt1	2.57499e-11	0.143656	0.149	0.07	6.8281e-07		Rpp25l	1.82374e-10	-0.129037	0.071	0.153	4.83601e-06
Sertad2	1.36603e-06	0.143231	0.278	0.199	0.0362229		Pten	4.5289e-07	-0.128965	0.128	0.201	0.0120093
Tbc1d10a	4.61131e-10	0.142681	0.227	0.133	1.22278e-05		Apex1	1.84236e-07	-0.128956	0.08	0.144	0.00488539
Tspan13	1.22797e-10	0.142553	0.178	0.093	3.25621e-06		Psma7	9.25522e-08	-0.12879	0.554	0.635	0.00245421
Rnf6	1.39903e-08	0.141602	0.26	0.168	0.00037098		Mcts1	1.66911e-06	-0.128773	0.255	0.336	0.0442598
Bbs9	6.79149e-15	0.141167	0.124	0.043	1.8009e-10		BC003965	6.58921e-08	-0.128121	0.14	0.221	0.00174726
Dctn4	4.11285e-07	0.140124	0.246	0.168	0.010906		Arpc5l	4.91273e-07	-0.128108	0.442	0.536	0.0130271
Atp5d	4.22558e-07	0.139816	0.87	0.858	0.011205		Ncbp2	4.75351e-07	-0.128058	0.123	0.193	0.0126049
Nmb	3.4422e-08	0.139496	0.173	0.099	0.000912768		Spin2c	4.60012e-08	-0.127808	0.057	0.119	0.00121982
Txnrd1	7.80329e-07	0.139125	0.297	0.214	0.020692		Tmem163	1.16402e-09	-0.127753	0.069	0.147	3.08662e-05
Faah	1.32087e-06	0.138265	0.278	0.196	0.0350256		Dkc1	1.30278e-07	-0.127635	0.179	0.265	0.00345458
Rbpj	8.16883e-11	0.137967	0.134	0.061	2.16613e-06		Smim26	1.6081e-09	-0.127548	0.107	0.193	4.26419e-05
Max	1.75448e-07	0.137935	0.49	0.39	0.00465235		Sec11a	1.00923e-06	-0.127515	0.493	0.578	0.0267618
Csrp1	1.69442e-08	0.135866	0.197	0.118	0.00044931		Psme1	3.8823e-08	-0.127295	0.822	0.882	0.00102947
Trpc4ap	4.77366e-07	0.135682	0.315	0.226	0.0126583		Nsun2	5.31482e-07	-0.127163	0.225	0.311	0.0140933
Arhgap10	5.02149e-08	0.134964	0.183	0.109	0.00133155		Cox20	1.0439e-06	-0.127146	0.362	0.452	0.0276811
Itsn1	4.68636e-13	0.134917	0.134	0.053	1.24268e-08		Snrpa	3.93816e-07	-0.126919	0.153	0.228	0.0104428
Stim2	3.32316e-10	0.134797	0.136	0.064	8.81203e-06		Ndufb3	1.75056e-06	-0.126832	0.38	0.459	0.0464197
Lpin2	3.65148e-14	0.134501	0.116	0.04	9.68264e-10		Acss2	8.61781e-08	-0.126156	0.101	0.176	0.00228518
Agfg2	1.60289e-08	0.134013	0.189	0.112	0.000425038		Hmgb1	1.56825e-06	-0.125719	0.916	0.947	0.0415853
Aldh9a1	1.36677e-08	0.133777	0.23	0.143	0.000362426		Eif4e	7.20236e-09	-0.124066	0.192	0.287	0.000190985
Flot2	8.17608e-11	0.133767	0.166	0.083	2.16805e-06		Pabpc1	4.47232e-10	-0.123853	0.976	0.993	1.18592e-05
Itgav	7.77451e-10	0.133423	0.135	0.064	2.06157e-05		Mrps24	3.93359e-08	-0.123604	0.513	0.598	0.00104307
Hmgcs1	2.22106e-09	0.132849	0.149	0.076	5.88957e-05		Nop16	1.17309e-07	-0.123541	0.1	0.17	0.00311068
Lmnb1	7.6016e-08	0.132703	0.19	0.115	0.00201572		Pde4a	2.8293e-11	-0.123524	0.041	0.114	7.50244e-07
Siah2	1.62537e-08	0.131156	0.173	0.098	0.000431		Grwd1	1.23948e-07	-0.123203	0.061	0.121	0.00328673
Katnb1	2.45531e-07	0.129367	0.173	0.104	0.00651075		Ighm	4.4246e-09	-0.123135	0.371	0.501	0.000117327
1810006J02Rik	3.21644e-13	0.128403	0.104	0.035	8.52903e-09		Mrps12	4.71338e-09	-0.122539	0.21	0.311	0.000124985
Dpm1	6.28868e-11	0.128302	0.151	0.071	1.66757e-06		Filip1l	3.82433e-09	-0.121963	0.062	0.133	0.00010141
Idi1	1.37963e-11	0.128134	0.102	0.038	3.65837e-07		Xaf1	1.19761e-06	-0.121762	0.087	0.149	0.0317569
Ldhb	3.87159e-11	0.126922	0.121	0.051	1.02663e-06		Pik3ip1	1.83692e-10	-0.121649	0.085	0.174	4.87095e-06
Slc25a24	3.00733e-09	0.125855	0.2	0.114	7.97453e-05		Ldlrap1	1.00486e-10	-0.121585	0.07	0.153	2.66458e-06
Impa2	4.84637e-12	0.125694	0.138	0.06	1.28511e-07		Ssbp1	4.64387e-07	-0.121566	0.231	0.315	0.0123142
Bmp7	2.74462e-07	0.125564	0.305	0.212	0.0072779		Tmem70	3.331e-08	-0.120582	0.078	0.147	0.000883281
Sertad3	1.70152e-09	0.12556	0.135	0.066	4.51191e-05		Lman2	1.0029e-06	-0.120179	0.389	0.482	0.0265938
Carhsp1	6.39832e-07	0.125465	0.169	0.103	0.0169664		Mdn1	1.18579e-08	-0.120072	0.069	0.139	0.000314436
Cwc25	2.5945e-08	0.125464	0.153	0.083	0.000687984		Rnf149	1.43474e-07	-0.119453	0.068	0.132	0.0038045
Azin1	2.86232e-07	0.125348	0.223	0.144	0.00759001		Srp14	1.50337e-06	-0.119394	0.553	0.632	0.0398648
Maff	3.27059e-10	0.124709	0.103	0.042	8.67263e-06		Lsm3	2.41192e-07	-0.119338	0.26	0.35	0.00639568
Snhg5	1.87049e-10	0.124637	0.101	0.04	4.95998e-06		Gpatch4	4.71817e-08	-0.11827	0.068	0.134	0.00125112
Arfgef2	1.84568e-09	0.12429	0.136	0.067	4.89419e-05		Uqcr10	9.84893e-07	-0.11822	0.557	0.636	0.0261164
Tmem256	1.38367e-06	0.124085	0.315	0.23	0.0366909		Mak16	1.16757e-06	-0.117301	0.22	0.298	0.0309604
Tax1bp3	1.04198e-13	0.12402	0.123	0.045	2.76302e-09		2300009A05Rik	3.95782e-07	-0.117288	0.168	0.247	0.010495
Ywhaz	4.54494e-07	0.123214	0.931	0.917	0.0120518		Mrps15	1.98286e-07	-0.116837	0.263	0.362	0.00525795
Mmd	1.4455e-08	0.122669	0.166	0.092	0.000383303		H3f3a	1.23955e-08	-0.11681	0.95	0.976	0.000328692
Sntb1	7.88905e-08	0.122589	0.126	0.067	0.00209194		Tespa1	5.74557e-07	-0.116802	0.387	0.482	0.0152355
Asah1	8.86614e-12	0.122423	0.129	0.055	2.35103e-07		mt-Nd6	4.96685e-07	-0.116776	0.183	0.267	0.0131706
Slc20a1	1.21972e-06	0.121828	0.201	0.13	0.0323434		Mrpl33	1.16035e-06	-0.116627	0.527	0.61	0.0307691
Hmgcr	4.80215e-07	0.121096	0.136	0.077	0.0127339		Mettl1	1.24526e-07	-0.116579	0.053	0.112	0.00330205
Pxn	5.23146e-07	0.121066	0.195	0.122	0.0138723		Cipc	1.52566e-08	-0.11605	0.046	0.107	0.00040456
Rab11fip1	3.84746e-10	0.119699	0.126	0.058	1.02023e-05		Tbca	1.64864e-08	-0.115182	0.612	0.722	0.000437169
Stard4	1.59766e-08	0.118975	0.135	0.07	0.000423651		Serf2	3.66846e-12	-0.115168	0.981	0.995	9.72765e-08
Klf16	2.82717e-09	0.116152	0.151	0.077	7.4968e-05		Aen	1.09229e-08	-0.114297	0.061	0.129	0.000289641
Qsox1	5.10279e-08	0.113145	0.148	0.081	0.00135311		Mplkip	1.65001e-06	-0.113633	0.167	0.244	0.0437534
Mprip	8.06832e-07	0.113139	0.134	0.076	0.0213948		Gusb	1.50918e-06	-0.113414	0.12	0.187	0.0400188
Gas7	1.65433e-10	0.109699	0.101	0.039	4.38678e-06		Jagn1	1.51694e-07	-0.113302	0.085	0.153	0.00402248
Spsb3	3.02618e-07	0.109193	0.219	0.139	0.00802451		Saysd1	5.93828e-07	-0.112307	0.095	0.163	0.0157465
Scamp4	3.55656e-07	0.108451	0.161	0.095	0.00943093		Uxs1	2.41098e-08	-0.111866	0.056	0.121	0.000639319
Eif2ak3	2.57952e-09	0.108441	0.117	0.053	6.84011e-05		Eif3d	1.30855e-06	-0.111827	0.365	0.444	0.0346988
N4bp2l1	3.19346e-07	0.10841	0.136	0.076	0.00846809		Pno1	8.88143e-08	-0.11178	0.096	0.169	0.00235509
Il3ra	8.05297e-09	0.10802	0.136	0.068	0.000213541		Mrpl50	2.06025e-08	-0.111555	0.059	0.124	0.000546316
Serpinb6a	1.83523e-07	0.107848	0.124	0.065	0.00486647		Pogk	3.8139e-09	-0.11126	0.047	0.114	0.000101133
Sh3glb2	7.3773e-07	0.107117	0.159	0.095	0.0195624		Zfp260	1.50443e-07	-0.110851	0.061	0.122	0.00398929
Mgrn1	6.85948e-07	0.107011	0.161	0.096	0.0181893		Mrps33	8.72471e-07	-0.110507	0.324	0.411	0.0231353
Ago3	4.59032e-07	0.106624	0.132	0.073	0.0121722		Rcl1	1.07002e-06	-0.110374	0.111	0.178	0.0283736
Tiparp	1.38524e-08	0.106446	0.151	0.08	0.000367324		Fxyd5	2.44224e-08	-0.109969	0.955	0.977	0.00064761
Cuedc2	2.15479e-07	0.105827	0.192	0.117	0.00571385		Man2a2	3.22159e-07	-0.109441	0.059	0.117	0.00854268
Ero1lb	1.31033e-06	0.104732	0.146	0.086	0.034746		Mrpl17	1.44562e-06	-0.10902	0.159	0.236	0.0383334
Skiv2l	2.15672e-07	0.104178	0.19	0.116	0.00571898		Rpf2	1.62008e-06	-0.108487	0.084	0.144	0.0429595
Hip1	1.56311e-07	0.100165	0.132	0.07	0.00414491		Smyd2	6.27925e-09	-0.107786	0.043	0.106	0.000166507
Smim13	1.06609e-09	0.0991176	0.108	0.046	2.82695e-05		2210016F16Rik	1.39546e-06	-0.107442	0.205	0.282	0.0370034
Tmem63a	1.00124e-06	0.0985599	0.156	0.094	0.0265499		Nxt1	3.29092e-08	-0.106331	0.115	0.195	0.000872654
Ciart	6.24005e-08	0.0955781	0.109	0.052	0.00165467		Pvrig	9.49479e-07	-0.106282	0.086	0.149	0.0251773
Lyn	1.6739e-06	0.0953394	0.11	0.058	0.0443867		Eef1akmt1	1.33679e-07	-0.104703	0.066	0.127	0.00354478
Xdh	1.60416e-07	0.0950658	0.102	0.049	0.00425376		Kcnq1ot1	2.16844e-07	-0.104024	0.057	0.117	0.00575004
Il12rb1	4.22984e-09	0.0935739	0.118	0.054	0.000112163		Prkar2a	1.27725e-06	-0.103687	0.066	0.123	0.033869
Fbxo6	3.14795e-07	0.0916448	0.142	0.079	0.00834742		Utp14a	3.93783e-07	-0.102675	0.106	0.177	0.0104419
Eml2	1.64703e-06	0.0855799	0.112	0.06	0.0436743		Mogs	1.13444e-06	-0.100834	0.05	0.102	0.0300819
Fabp5	2.98134e-07	0.0827052	0.101	0.049	0.00790561		Bola3	1.25924e-06	-0.0997277	0.292	0.379	0.0333914
							Cd3eap	1.43847e-06	-0.0979807	0.052	0.104	0.0381438
							Trat1	2.87265e-07	-0.0974885	0.181	0.27	0.0076174
							Ptrh2	1.0089e-07	-0.0971026	0.063	0.126	0.00267531
							Ccnt2	1.83015e-07	-0.0970053	0.089	0.159	0.00485302
							Rab11fip4	9.39746e-08	-0.0942252	0.057	0.12	0.00249192
							Trmt1l	1.44328e-06	-0.0941207	0.111	0.178	0.0382714
							Sigmar1	1.43569e-06	-0.093961	0.106	0.175	0.0380703
							Acsf2	1.22344e-08	-0.0930066	0.043	0.105	0.00032442
							Enc1	9.28792e-07	-0.0908867	0.058	0.113	0.0246288
							Slirp	9.96905e-07	-0.0854772	0.111	0.18	0.0264349
							Tmsb10	7.91086e-09	-0.0483169	1	1	0.000209772
