# Supplementary material for: Unique adipose tissue invariant natural killer T cell subpopulations control adipocyte turnover in mice
Source: Nat Commun. 2023 Dec 21;14:8512. doi: 10.1038/s41467-023-44181-3 (PMC10739728; doi:10.1038/s41467-023-44181-3)
Supplement: Supplementary file 5 — Source Data [file 41467_2023_44181_MOESM5_ESM.xlsx]

## Sheet: Fig. 1
Fig. 1a
Gene-cell count matrix and metadata file which diet condition (NCD), clusters, and organs (Adipose and Thymus) are annotated are uploaded in [https://zenodo.org/records/10121624].
Fig. 1b
	Nfil3	Dusp1	Il2	Nr4a1	Nr4a2	Cd69	Egr1	Klrg1	Junb	Fos	Fosb	Tbx21	Ifng	Tnf	Ccl5	Ccl4	Bhlhe40	Rgs1	Stk32c	Itga4	Il7r	Bcl2	Zbtb16	Klra9	Klrb1c	Klrd1	Klrc2	Satb1	Ly6a	Itgae	Lef1	Id3	Ccr9	Ccr7	Nrgn	Nkg7	Fcer1g	Xcl1	Ly6c2	Izumo1r	Il4	Smpdl3a	Rorc	Emb	Tmem176a	Il1r1	Ccr6	Ifit1	Ifit3
A-iNKT1	0.138787	0.415788	0.210151	0.462907	0.404633	0.550695	0.462556	0.463565	0.758448	0.568868	0.345169	0.509997	0.631881	0.419285	0.830537	0.200643	0.547951	0.0630179	0.655868	0.496044	-1.19021	-0.0337027	-0.242114	-0.595365	-0.382275	-0.558124	-0.348177	-0.464082	-0.552348	-0.569903	0.0612678	-0.155055	-0.105595	-0.119722	-0.0910628	0.195905	0.135262	0.204932	0.354896	-0.334985	-0.275881	-0.197315	-0.16581	-0.0968848	0.00837553	-0.146752	-0.0951168	-0.221483	-0.273819
A-iNKT17	0.399631	0.00365631	-0.171556	0.703495	-0.0573592	0.308159	0.249801	-0.197265	0.731264	0.870248	0.912259	-0.34788	-0.578994	0.857355	-0.816279	-0.234969	0.360758	-0.465031	-0.277408	-0.330112	0.0640422	-0.108113	0.538333	-1.10095	-0.933701	-1.17028	-0.64493	-0.336953	-0.275996	-0.540249	-0.327814	-0.231302	-0.104056	-0.0322922	-0.110272	-1.83967	-0.777113	-1.04821	-1.40054	-0.442542	-0.128416	0.205401	0.86828	2.40723	2.55504	0.683381	0.239853	-0.267627	-0.31218
A-Cycling iNKT1	-0.192771	-0.492275	0.505396	0.470019	0.0522179	-0.0713287	0.203952	0.816797	-0.577906	0.0596311	-0.0422306	0.181721	0.122053	0.147827	0.415288	0.0324191	-0.0970056	-0.0155245	1.25165	0.695401	-1.34838	-0.845132	-0.00929189	-0.389147	-1.07758	-0.427743	-0.346957	-0.443317	0.0620014	-0.572024	-0.0559051	-0.265637	-0.117552	-0.122716	-0.12704	-0.615129	-0.487742	-0.185596	0.272143	-0.141387	-0.237712	0.0230256	-0.168849	0.00554684	-0.146714	-0.149772	-0.0951168	-0.290142	-0.31218
T-iNKTp	-0.307788	-1.14591	-0.217043	-0.168374	-0.259971	-0.688487	-0.145192	-0.259184	-1.50534	-0.736374	-0.441214	-0.640271	-0.759372	-0.284021	-0.779762	-0.257145	-0.657904	-0.887263	-0.304561	-0.160762	-0.379271	-0.882978	1.38505	-1.03745	-1.10226	-1.09604	-0.649491	0.56012	0.107222	-0.250363	1.21807	1.82077	1.02882	1.67005	1.17544	-2.32489	-0.662863	-1.05112	-1.52276	0.753497	0.792445	0.844193	0.32261	0.620317	-0.290021	-0.0356863	-0.0632084	0.142347	-0.136274
T-iNKT1	-0.080125	-0.12788	-0.146008	-0.303308	-0.200014	-0.224561	-0.273318	-0.246583	-0.323834	-0.251421	-0.208913	-0.097252	-0.0778439	-0.292472	-0.0216973	-0.112205	-0.29356	0.0225839	-0.303053	-0.158855	0.544131	0.147737	-0.14339	0.590224	0.328854	0.413387	0.366107	0.116733	0.0842611	0.430868	-0.104646	-0.0790507	-0.10819	-0.117089	-0.119528	0.308934	0.28016	0.0332612	0.349326	-0.120801	-0.151963	-0.0346246	-0.166945	-0.305338	-0.30175	-0.149772	-0.0951168	-0.09061	-0.056373
T-iNKT2	-0.200935	-0.0530729	-0.198007	-0.216539	-0.208541	-0.33015	-0.128717	-0.259184	-0.260573	-0.380889	-0.315279	-0.26479	-0.390365	-0.199029	-0.720105	-0.180276	-0.0852764	0.0916665	-0.296991	-0.320091	0.395459	-0.0215685	0.256067	0.0162236	0.311515	0.426122	-0.0299083	0.391137	0.358252	-0.0894669	0.109076	-0.00116803	-0.0622104	-0.118096	-0.0715307	0.0337044	-0.434226	0.115375	-0.659605	0.73103	0.511123	0.167471	-0.168849	-0.309543	-0.316047	-0.149772	-0.0951168	-0.12007	-0.0813405
T-iNKT17	0.303599	-0.94125	-0.217043	-0.200058	-0.206332	-0.502139	-0.239147	-0.259184	-0.394354	0.0915809	0.0480239	-0.876374	-0.777117	-0.0896676	-0.859514	-0.263419	-0.359586	-0.328465	-0.304561	-0.320581	0.900915	-1.04041	1.29929	-1.07927	-0.431591	-1.14396	-0.624037	0.110485	1.11727	0.915798	-0.369925	1.04954	-0.117552	0.104015	0.616607	-2.62207	-0.794843	-1.09094	-1.79954	-0.449652	0.181747	0.783277	2.1168	2.27131	1.70099	2.23176	0.886262	-0.120736	-0.200163
T-ISG iNKT	-0.247373	-0.195834	-0.217043	-0.278983	-0.210511	0.227111	-0.165157	-0.259184	-0.496379	-0.349757	-0.217891	-0.106617	-0.229754	-0.339021	-0.326453	-0.14492	-0.222304	0.264731	-0.304561	-0.257435	0.468008	-0.212782	-0.153475	0.208853	-0.0338151	0.231061	0.0642934	0.324561	1.31884	0.267051	-0.0739934	-0.125178	-0.0762595	-0.122716	-0.106331	0.162184	-0.207067	0.235516	0.23567	0.197289	0.186012	-0.0904625	-0.168849	-0.31535	-0.332369	-0.149772	-0.0951168	2.20209	2.3336
Fig. 1c
Gene-cell count matrix and metadata file which diet conditions (NCD, 1w HFD, and 8w HFD) and clusters (A1-6) are annotated are uploaded in [https://zenodo.org/records/10121624].
Fig. 1d
	Ly6c2	Klra9	Klrb1c	Klrd1	Klrc2	Klrg1	Ifng	Tbx21	Rgs1	Stk32c	Bhlhe40	Rorc	Il17a	Ccr6	Il23r	Il1r1	Tmem176a	Cx3cr1	Gzma	S1pr5	Zeb2	Ccl5	Fasl	Gzmb	Mki67	Hmgb2	Ccna2	Top2a	Ifit3	Isg15	Stat1	Irf7	Bst2
A1	0.506465	0.122911	0.329293	0.455911	0.297146	-0.391326	0.118469	-0.00706391	-0.164836	-0.29363	-0.177458	-0.231716	-0.0744971	-0.13418	-0.20231	-0.209749	-0.205208	-0.0676155	-0.03546	-0.102688	-0.0990853	-0.0557005	0.0123659	-0.00372943	-0.116378	-0.0990401	-0.0925572	-0.12907	-0.0566186	0.00573891	-0.102173	-0.0053748	0.0477392
A2	-0.0377804	0.116948	-0.207642	-0.357135	-0.298943	0.757381	0.315996	0.362435	0.46749	0.739501	0.340218	-0.236945	-0.0744971	-0.13418	-0.206366	-0.214943	-0.594087	-0.0651035	-0.11057	-0.0170023	-0.0441162	0.763534	0.11152	0.0614454	-0.0650182	0.226229	-0.0975245	-0.0377141	-0.0916911	0.012042	0.0620472	-0.0641256	-0.133268
A3	-1.31791	-0.603362	-0.492438	-0.647191	-0.381369	-0.440167	-0.871002	-0.635781	-0.429186	-0.570157	-0.123892	0.760098	0.031979	0.204859	0.597498	0.615509	1.66341	-0.0725793	-0.124617	-0.112746	-0.136337	-1.26675	-0.28838	-0.326261	-0.0805048	-0.30767	-0.0953439	-0.0832639	-0.106809	-0.171932	0.0312828	-0.0463571	0.0161121
A4	-0.112519	-0.0847378	0.481926	0.477211	-0.388572	2.64335	-0.029257	0.742426	-0.0103063	-0.587559	1.17953	-0.236945	-0.0744971	-0.13418	-0.206366	-0.214943	-0.478477	2.12212	1.66088	2.55532	2.55	1.39472	1.16674	1.30619	-0.131555	-0.27363	-0.112671	0.272208	-0.106809	0.238834	-0.322411	0.470548	-0.613275
A5	0.195536	0.413609	-0.659893	0.289406	0.074337	0.32668	-0.265655	-0.170049	0.00192374	0.3954	-0.54087	-0.236945	-0.0744971	-0.13418	-0.206366	-0.214943	-0.476671	0.163773	0.220643	-0.112746	0.143029	-0.117607	-0.0949548	-0.324307	2.85007	2.86495	2.65248	2.71322	-0.106809	-0.251849	0.124299	0.313294	-0.194723
A6	0.784663	1.54943	-0.0229723	0.812203	-0.0405483	0.127525	0.244867	-0.118402	1.32863	0.783846	-0.431625	-0.236945	-0.0744971	-0.13418	-0.206366	-0.214943	-0.607543	-0.0725793	-0.124617	-0.112746	0.375022	0.841877	0.0451801	1.10071	-0.131555	-0.163742	-0.112671	-0.182424	3	2.75937	2.68637	2.38394	2.55384
Fig. 1e
A1	48.95
A2	30.69
A3	18.03
A4	0.47
A5	1.17
A6	0.7
Fig. 1g
A1	48.6	50.6	60.8	31.9	44.7
A2	30.2	30.5	22	47.7	23.3
A3	21.3	18.8	17.2	20.4	31.5
Fig. 1l
	Thymus	Spleen	Liver	Lymph node
A1	93.0798	76.4619	89.431	53.3781
A2	0	0.203553	0.845517	0
A3	3.15589	21.2435	5.00264	43.6251
A4	0.26616	0	0.07046	0
A5	0.95057	1.64693	3.43491	1.50745
A6	2.54753	0.444115	1.21543	1.48928
Fig. 1m
WAT	Thymus	Spleen	Liver	Blood
30.6	0	0	0.93	0.88
33.8	0	0.36	1.51	2.93
28.9	0	0.72	0.39	3.74
31.3	0.9	0.44	0.83	1.02
16.8	0	0.87	0.64	1.34
54.2	0.22	1.42	2.58	4.89
Fig. 1n
WAT	Thymus	Spleen	Liver	Blood
47.9	61.1	25.6	55.1	56.3
53.4	66.7	20.9	56.3	56.6
31.3	67.2	23.6	56.9	58.7
[truncated: 5 more columns]

## Sheet: Fig. 2
Fig. 2a
2 wk	4 wk	8 wk	12 wk
0.624071	1.02574	2.43478	1.94508
0.285755	0.949367	1.58512	2.09565
0.248997	0.598135	1.31891	2.19393
0.237376	0.792079		3.22111
Fig. 2b
	As-iNKT1				Other iNKT
2 wk	2.381	0	5.556	0	97.619	100	94.444	100
4 wk	0	1.333	3.39	0	100	98.667	96.61	100
8 wk	19.841	10.577	7.031		80.159	89.423	92.969
12 wk	17.391	28.442	13.393	39.355	82.609	71.558	86.607	60.645
Fig. 2d
3 wk	8 wk
8.19	0.64
1.4	0.83
12.7	0.48
10.3
Fig. 2f
	KLRG1+ iNKT					KLRG1- iNKT
Primary iNKT	1.76	0.95	0.67	1.77		98.24	99.05	99.33	98.23
WAT	12.5	28.1	27.8	67.2	35.7	86.4	71.9	72.2	32.8	64.3
Liver	1.82	3.7	14.2	10.1	12.3	98.18	96.3	85.8	89.9	87.7
Fig. 2g
Other iNKT	As-iNKT1
7.804	37.255
11.988	41.935
13.91	51.667
9.981	40
Fig. 2h
	4 wk				8 wk				16 wk
Cd1d1	1.0498	1.1784	1.05	0.7218	1.3916	1.2249	1.6442	1.6279	2.4487	2.0798	2.3555	2.1607
Adipoq	1.0713	1.0713	0.9711	0.8863	1.8	1.0874	1.6389	1.7829	1.5868	2.2636	2.4956	2.2267
Pnpla2	0.915428	1.42786	1.24885	0.407859	0.608877	2.13913	3.42973	2.06118	2.94362	2.71085	7.04481	3.16275
Fig. 2i
	As-iNKT1			Other iNKT
WT	35.3	47.5	19.4	64.7	52.5	80.6
CD1d KO	55.8	36.7	19.2	44.2	62.3	80.8
Fig. 2j
Ctrl	AD CM	Hep CM
0.15	8.33	0.036
0.11	5.88	0
0.27	12.8	0.1
Fig. 2k
Bhlhe40			Rgs1			Maf			Satb1			Il7r			Klf2
Ctrl	AD CM	Hep CM	Ctrl	AD CM	Hep CM	Ctrl	AD CM	Hep CM	Ctrl	AD CM	Hep CM	Ctrl	AD CM	Hep CM	Ctrl	AD CM	Hep CM
1.22791	1.33926	0.627702	1.19311	7.0861	4.79508	0.923475	2.95023	0.983531	1.20461	0.650829	1.04706	1.07163	0.365861	0.357648	0.990058	0.651463	0.90904
0.709701	1.30587	0.514307	0.992765	5.85867	4.02513	0.868303	3.34676	0.937328	0.889676	0.643642	0.961214	1.16649	0.404579	0.490476	0.57002	0.504113	1.07968
1.09015	1.47869	0.336891	1.06973	8.39947	2.83221	1.07386	3.4301	0.787436	0.853195	0.666865	0.507601	1.12635	0.412524	0.208004	1.32997	0.631447	0.421534
1.04778	1.47031	0.532578	1.20899	9.12635	4.29952	0.930092	2.88402	1.38886	1.10534	0.584874	1.04181	0.970681	0.400582	0.557248	0.996367	0.391037	0.920986
1.01478	1.24171	0.673525	0.683821	8.41292	5.36826	1.17368	2.99876	1.12262	0.994648	0.48349	1.15391	0.785685	0.358093	0.497287	1.08821	0.428454	1.06412
0.909684		0.676391	0.851579		5.43802	1.03059		1.31928	0.952528		1.15182	0.879159		0.631216	1.02538		1.07312
Fig. 2l
	As-iNKT1	Au-iNKT1	A-iNKT17
Ifng	0.313746	0.11598	-0.869011
Ccl5	0.773513	-0.0453405	-1.25475
Mmp9	0.137345	0.11305	-0.5473
Il2	0.307967	-0.0895669	-0.307934
Ccl4	0.260025	-0.0446098	-0.343103
Il16	0.142405	-0.0101578	-0.22615
Gzmb	0.125955	0.0360089	-0.320593
Il4	-0.129665	-0.000870913	0.194729
Il17a	-0.0751125	-0.0751125	0.246097
Tnf	-0.0852686	-0.0585486	0.308602
Cxcl10	-0.109523	-0.0686497	0.33769
Csf2	0.0786826	-0.0699628	0.0474823
Il13	-0.015357	-0.0235654	-0.0397847
Cxcl2	-0.0309197	-0.0168833	-0.000280445
Il1a	0	0	0
Il10	0	0	0
Ccl3	-0.0125171	0.0383324	-0.130114
Pdgfb	0.142337	-0.0542652	-0.107838
Fig. 2m
IFNg			TNFa			IL-17A
As-iNKT1	Au-iNKT1	A-iNKT17	As-iNKT1	Au-iNKT1	A-iNKT17	As-iNKT1	Au-iNKT1	A-iNKT17
61.5	18	1.59	27	22	15	0.75	0	5.66
57.8	27.6	15.6	59.1	44.9	32	0	0	9.41
68	14.9	2.86	51.6	31.7	21.6	0	0	4.9
46.4	18.7	3.88	41.6	30.3	9.09	0.59	0	7
55.3	27.6	5.48
Fig. 2n
IL4-eGFP
As-iNKT1	Au-iNKT1	A-iNKT17
8.38	14.8	64.5
3.88	10.1	50.4
1.52	18.4	62.1
5.75	17	58.9
4.62	10.3	42.6
6.98	14.2	54.8

## Sheet: Fig. 3
Fig. 3a
Gene-cell count matrix and metadata file which diet conditions (NCD, 1w HFD, and 8w HFD) and clusters (A1-6) are annotated are uploaded in [https://zenodo.org/records/10121624].
Fig. 3b
	Ly6c2	Klra9	Klrb1c	Klrd1	Klrc2	Klrg1	Ifng	Tbx21	Rgs1	Stk32c	Bhlhe40	Rorc	Ccr6	Il23r	Il1r1	Tmem176a	Cx3cr1	Gzma	S1pr5	Zeb2	Ccl5	Fasl	Gzmb	Mki67	Hmgb2	Ccna2	Top2a	Ifit3	Isg15	Stat1	Irf7	Bst2
Au-iNKT1 (A1)	0.581486	0.464162	0.466393	0.546274	0.451449	-0.400948	0.0159529	-0.000921503	-0.170367	-0.283237	-0.24195	-0.221411	-0.133351	-0.224035	-0.205627	-0.201333	-0.168535	-0.159942	-0.184864	-0.200599	-0.0618378	0.0215688	0.0703541	-0.200022	-0.214026	-0.152627	-0.196805	-0.0875672	-0.0531954	-0.0803638	-0.0270766	0.0245536
As-iNKT1 (A2)	-0.0294425	-0.263779	-0.277213	-0.45175	-0.356824	0.435419	0.29776	0.272352	0.517546	0.606301	0.374543	-0.230409	-0.135671	-0.225125	-0.20968	-0.482252	-0.164722	-0.221337	-0.142138	-0.122338	0.537486	0.159733	-0.152374	-0.117077	0.191172	-0.155023	-0.0917018	-0.108362	0.0371392	0.00943894	-0.0261412	-0.130984
A-iNKT17 (A3)	-1.43282	-0.573375	-0.56551	-0.70073	-0.424075	-0.465834	-0.862262	-0.698035	-0.713657	-0.542835	-0.292405	0.84483	0.267858	0.826471	0.718554	1.75518	-0.182618	-0.238211	-0.222279	-0.234007	-1.45733	-0.585716	-0.422891	-0.159631	-0.405251	-0.156181	-0.172047	-0.115186	-0.270724	-0.0738906	-0.152724	-0.00514349
Ac-iNKT1 (A4)	-0.330849	-0.341413	-0.00902764	0.711883	-0.354481	1.80727	0.532076	0.393031	0.306394	-0.215654	0.62063	-0.231202	-0.135671	-0.226038	-0.20968	-0.460603	1.753	2.3367	2.2037	2.21444	1.63059	0.864059	1.3057	-0.0945149	0.0195143	-0.128793	0.144428	-0.0464441	0.310646	0.145091	0.168315	-0.157882
A-Cycling iNKT1 (A5)	-0.139339	-0.238989	-0.453026	-0.189162	-0.196162	0.421771	0.176717	0.0579895	-0.0387754	0.245883	-0.106854	-0.231202	-0.135671	-0.208889	-0.186491	-0.402068	0.247532	0.219067	0.127679	0.186688	0.164699	-0.211591	0.156482	2.48383	2.38865	2.05737	2.20024	-0.0938893	-0.0321523	0.173435	-0.0532485	-0.0335429
A-ISG iNKT1 (A6)	0.555004	0.20829	-0.216421	0.0109079	0.069205	-0.183384	-0.0798412	0.0246972	0.175043	0.152869	0.169275	-0.130227	-0.0866759	-0.0873811	-0.177219	-0.0293896	-0.182618	-0.116114	-0.222279	-0.0828162	-0.112183	-0.0896451	0.428399	-0.202818	-0.0876918	-0.164211	-0.208168	2.65776	2.30663	1.73468	2.16092	2.38319
Fig. 3c
	NCD	1w HFD	8w HFD
Au-iNKT1	48.95	50.39	32.83
As-iNKT1	30.69	25.17	39.38
A-iNKT17	18.03	16.72	13.42
Ac-iNKT1	0.47	2.28	8.25
A-Cycling iNKT1	1.17	4.11	4.83
A-ISG iNKT1	0.7	1.33	1.29
Fig. 3d
Ac-iNKT1 NCD	Ac-iNKT1 HFD	As-iNKT1 NCD	As-iNKT1 HFD	Au-iNKT1 NCD	Au-iNKT1 HFD	A-iNKT17 NCD	A-iNKT17 HFD
0.64	4.35	27.5	43.5	48.6	34.8	22.4	17.4
1	21.7	14	30.4	56	39.1	29	8.7
0.26	3.45	8.95	44.8	68.5	24.1	21.7	27.6
0	8.82	23.6	23.5	54.4	35.3	21.5	32.4
0.41	7.27	17.6	28.4	43.9	40.1	36.9	22.1
0.74	2.1	16.6	21	50.9	57.3	30.6	19.6
2.25	12.1	17.4	19.1	53.9	53.2	25.3	14.5
	5.9		50.3		25.2		17.7
Fig. 3g
	Ac-iNKT1	A-Cycling iNKT1	As-iNKT1	A-ISG iNKT1	Au-iNKT1	A-iNKT17
Ac-iNKT1	0	0.391403	0.292935	0	0.0308021	0
A-Cycling iNKT1	0.391403	0	0.290628	0.0318748	0.0428305	0.00453418
As-iNKT1	0.292935	0.290628	0	0.0848953	0.0740902	0.0140566
A-ISG iNKT1	0	0.0318748	0.0848953	0	0	0
Au-iNKT1	0.0308021	0.0428305	0.0740902	0	0	0.0045887
A-iNKT17	0	0.00453418	0.0140566	0	0.0045887	0
Fig. 3j						Fig. 3k
Au-iNKT1 injection	Before injection		3w post injection			As-iNKT1 injection	Before injection		3w post injection
Au-iNKT1	98.1	97.3	64.3	80.8		Au-iNKT1	0.3	0	2.04	4.55	2.56
As-iNKT1	1.79	0	28.6	12.3		As-iNKT1	99.3	99.5	77.6	72.7	87.7
Ac-iNKT1	0	0	7.14	6.16		Ac-iNKT1	0.42	0.5	20.4	22.7	9.74

## Sheet: Fig. 4
Fig. 4a
Natural killer cell mediated cytotoxicity	3.52288
Regulation of actin cytoskeleton	3.56864
Th1 and Th2 cell differentiation	5.48149
Leukocyte transendothelial migration	10.0969
Fig. 4e
Small AD			Large AD
(-)	As-iNKT1	Ac-iNKT1	(-)	As-iNKT1	Ac-iNKT1
1.44	2.3	1.5	4.15	11	13.8
0	0	1.1	5.49	7.7	7.1
2.22	9.2	1.9	5.67	15.2	15.7
3.45	4.7	8.4	6.52	8.8	13.2
2.56	3.2	4.4	7.38	7.1	15.9
0.8	3.9	6.3	2.15	4.8	16.6
1.5		4.5	8.82		20.4
Fig. 4f
(-)	Ac-iNKT1	As-iNKT1	Au-iNKT1	A-iNKT17
3.31	7.57	2.64	2.84	2.31
3.14	11.68	5.6	3.33	1.67
3.45	9.39	3.93	2.42	3.58
5.42	11.7	5.15	4.87	4.71
5.66	13.33	4.82	6.8	6.13
3.95	12.18	3.16	5.87	4.21
3.9	7.5	5.8	3.4	6.99
5.83	4.88	2.93	1.89	2.44
5	4.92	4.19	3.26	2.82
1.53	5.28	10.89	2.11	3.43
2.61	6.1	9.55	1.9	2.51
1.96	7.99	3.57	3.49	3.24
Fig. 4i
Ac-iNKT1		As-iNKT1		Au-iNKT1		A-iNKT17
PBS	Ac-iNKT1	PBS	As-iNKT1	PBS	Au-iNKT1	PBS	A-iNKT17
3	3	7	12	4	11	0	7
2	9	9	2	5	12	2	7
4	25	3	3	6	13	4	5
6	20	3	4	4	6	4	7
3	9	0	23	1	10	5	8
0	4	4	16	2	5	2	9
2	6	1	13	5	5	3	7
0	19	2	13	1	3	14	16
3	14	3	8	2	2	9	9
4	3	14	2	0	4	3	4
7	14	9	6	3	2	1	1
10	12	10	9	4	0	1	2
5	6	23	7	4		2	6
3	5	19	7	2		5	3
6	18	8	17			5	9
4	9	10	11			2	8
5	12	7	22			2	3
	13	5	18			8	3
	12	2	3				5
	19	1	1
	13	2	3
	9	4	5
	7		2
	7
Fig. 4j
	Ac-iNKT1 NCD	Ac-iNKT1 1wHFD	Ac-iNKT1 8wHFD	As-iNKT1 NCD	As-iNKT1 1wHFD	As-iNKT1 8wHFD	Au-iNKT1 NCD	Au-iNKT1 1wHFD	Au-iNKT1 8wHFD	A-iNKT17 NCD	A-iNKT17 1wHFD	A-iNKT17 8wHFD
Ccl2	0	0	0.006776	0	0.010623	0	0.001872	0.010116	0	0	0.008136	0
Ccl3	0	0.168718	0.876162	0.067233	0.084212	0.245655	0.676893	0.480148	0.509662	0	0.009455	0.008948
Ccl4	1.55731	16.1063	11.3864	4.08097	4.06036	9.50445	2.15069	4.98698	2.60633	0.04425	0.067861	0.221818
Ccl5	655.06	2028.11	2719.64	190.062	221.976	244.409	116.292	180.913	127.206	1.76079	2.51131	3.38986
Cx3cl1	0	0	0	0	0	0	0	0	0	0	0	0
Tnf	0.345387	0.08599	0.490506	2.34715	0.756639	1.05263	2.22282	1.29581	1.39656	4.53289	1.66105	1.59833
Fig. 4k
Ac-iNKT1	As-iNKT1	Au-iNKT1	A-iNKT17
23.2653	4.77883	1.81008	0.798522
18.2819	4.67337	2.23142	0.959016
25.0782	4.79104	1.69311	0.773425
17.7943	5.29166	3.62483	1.55854
29.9671	4.59487	2.06621	0.910494
Fig. 4m
Ctrl	CCL5
0.548	3.292
2.196	5.76
0.548	5.2
1.372	3.02
0.548	3.844

## Sheet: Fig.5
Fig. 5a			Fig. 5b
Veh	a-GC		Veh	a-GC
1.29	3.06		4.185	10.747
1.39	2.75		4.873	20.721
0.76	2.47		6.535	15.553
0.99	2.82		7.09	14.754
	2.71			11.511
Fig. 5c
A-iNKT17 Veh	A-iNKT17 a-GC	Au-iNKT1 Veh	Au-iNKT1 a-GC	As-iNKT1 Veh	As-iNKT1 a-GC	Ac-iNKT1 Veh	Ac-iNKT1 a-GC
11.6	25.8	50.5	52.6	37.9	21.5	0	0.4
11.7	27.3	50.6	57.2	36.9	15.4	0.85	0.1
5.76	30.5	75.5	53.2	18.5	15.8	0.3	0.63
16.5	30.3	63.3	57.1	19.6	12.2	0.57	0.32
13.2	25.5	64.3	62.3	21.7	12.1	0.71	0.1
Fig. 5d
PBS	A-iNKT17 injection
2.79	5.29
2.36	4.4
1.09	1.28
3.13	4.84
Fig. 5e
	A-iNKT17 NCD	A-iNKT17 1wHFD	A-iNKT17 8wHFD	Au-iNKT1 NCD	Au-iNKT1 1wHFD	Au-iNKT1 8wHFD	As-iNKT1 NCD	As-iNKT1 1wHFD	As-iNKT1 8wHFD	Ac-iNKT1 NCD	Ac-iNKT1 1wHFD	Ac-iNKT1 8wHFD
Areg	0.052827	0.060999	0.256524	0.003294	0.012922	0.014721	0.003851	0.006384	0.001028	0	0	0
Egf	0	0.017056	0.013973	0.013946	0.004054	0	0	0.012912	0.006531	0	0	0
Fgf7	0	0	0	0	0	0.004391	0	0	0	0	0	0
Fgf10	0	0	0	0	0	0	0	0	0	0	0	0
Igf1	0.03537	0.005548	0	0.007203	0.005567	0	0.005098	0.001688	0.001171	0	0	0
Pdgfa	0	0	0	0.003323	0	0	0	0	0	0	0	0
Pdgfb	0.107058	0.041985	0.043664	0.165016	0.139036	0.118892	0.286305	0.266438	0.239325	0	0	0.099046
Pdgfd	0	0	0.006227	0	0	0	0	0	0	0	0	0
Vegfa	0.030868	0.045271	0.033048	0.034454	0.054671	0.055993	0.009485	0.004053	0.006723	0	0	0
Fig. 5f
A-iNKT17	Au-iNKT1	As-iNKT1	Ac-iNKT1
1.58388	0.662378	0.149134	0
0.878603	0.313662	0.271571	0.212498
0.956346	0.415083	0.234754	0.517835
0.400014	0.269737	0.388291	0.329665
1.18116	0.494462	0.457695	0.333093
Fig. 5h
Veh	AREG 0.1 μg	AREG 1 μg
2.59	4	7.3
2.37	3.74	5.7
2.7	2.58	4.44
2.68	4.32
Fig. 5k
Veh	AREG
17.06	60.04
29.61	71.88
28.6	54.76
35.69	49.9
	49.21
	51.13
Fig. 5l
Veh	AREG
35.4402	37.1491
52.5579	38.4098
47.6272	45.3397
42.1495	30.2834
25.2581	39.4903
59.0295	37.8872
49.5421	37.4461
38.5824	44.5511
30.6108	28.4738
32.3695	35.7823
24.091	34.1673
34.232	35.4402
31.6427	32.3695
55.6889	36.9998
27.6849	38.1784
50.2083	53.9514
50.6039	49.0026
51.4719	36.6992
53.8692	33.1805
35.9984	36.9098
61.5284	39.3217
46.4498	43.1108
47.8128	39.992
56.8503	54.0129
46.7114	28.3569
41.9387	45.2419
45.4617	49.9873
60.2735	30.6831
35.2836	36.548
47.6737	41.1657
45.3397	38.1494
45.874	39.5184
57.6819	40.075
61.3662	41.7269
45.7531	49.7874
59.1794	41.0849
51.3211	37.8579
40.2405	38.6684
42.1757	50.0094
51.3211	44.5511
59.1045	43.3158
53.1447	55.6491
55.0689	44.576
28.8602	44.3018
36.6085	47.7433
56.7527	45.6562
37.6526	49.2731
52.1135	26.4575
37.9164	44.576
26.7489	31.042
60.071	35.9984
46.4975	34.4256
55.6093	40.4875
64.9268	46.0186
31.9562	49.6315
62.8993	56.1248
63.3205	21.5682
43.7737	37.9456
62.3687	44.8485
57.5474	34.0699
69.396	37.5642
58.2361	42.8014
54.7057	41.3268
52.389	42.3591
55.9271	36.0905
43.2134	38.8684
59.7197	40.6785
47.1363	52.0497
44.4017	35.9676
49.9873	30.4657
63.8951	35.2836
50.7132	43.3924
52.1347	27.0372
63.4428	52.6632
52.2196	35.7514
56.1839	52.0497
57.1223	41.0309
46.7825	35.4402
58.6719	60.6034
63.7563	39.9088
37.5937	51.2779
51.8792	44.7
53.9308	30.1735
56.1248	28.7448
27.7249	49.7874
49.093	50.6476
51.5794	39.742
44.5263	50.4284
52.5579	43.8747
76.168	48.9574
47.6969	24.9493
64.12	46.4975
44.1766	32.0254
63.9817	37.5937
41.9651	38.1784
40.4053	38.4098
42.8014	41.7799
50.4504	25.3457
28.4349	40.0474
53.7251	37.5052
48.1591	21.7727
43.6723	34.1996
42.8014	33.9069
59.2355	33.8415
42.1757	43.8747
34.1348	39.7141
56.0062	37.7114
47.5806	33.7104
32.0945	28.7833
51.2347	36.0905
49.6091	47.4874
55.9469	32.1979
57.3352	35.2208
34.1024	33.8742
56.1839	37.682
50.4065	33.8415
46.7351	40.5148
55.5894	34.8413
52.7262	40.8687
38.8399	33.3802
47.8823	31.1844
63.9644	27.119
58.0838	52.9986
50.1642	23.7204
53.4357	33.1805
47.5341	32.3009
50.582	46.3544
59.9788	41.5673
69.8415	41.2195
51.7509	36.4265
61.113	21.8742
56.7137	37.3869
52.1772	29.0514
49.9651	26.5828
60.4387	34.522
38.3521	35.4714
56.9865	27.8445
57.7203	49.6538
44.026	43.3924
38.8684	41.9651
61.2759	34.4578
57.6435	53.6632
41.9123	32.129
64.5847	39.7977
41.3268	26.2895
46.1388	24.6366
45.8981	44.5263
47.4174	33.5787
24.091	32.5741
47.3005	55.2296
48.6169	35.8442
44.9718	36.9998
41.3804	24.091
47.0657	29.2035
44.5511	56.1248
46.5927	51.2995
48.7306	54.9078
49.1155	52.7472
52.389	50.9311
51.4934	37.5347
43.5453	60.7859
38.7828	44.2268
42.202	40.5694
44.3518	28.6676
37.682	47.0892
39.9643	44.2017
47.0422	41.3
55.2897	40.3779
43.1108	64.9098
35.315	45.2664
49.8541	43.0079
48.5485	48.3427
44.5263	36.5783
43.2902	33.6775
42.6458	40.3779
42.1495	46.7825
39.0674	48.6624
44.6753	36.4569
54.7866	31.7824
47.3473	42.9305
37.2979	41.8329
53.8486	43.1878
39.4342	35.5338
47.4874	31.9215
39.378	39.2935
45.9705	42.202
42.9047	40.4601
38.5824	41.3268
43.3158	39.9088
50.0537	38.4674
53.3111	51.9645
49.1381	33.2139
43.8747	36.6085
46.8298	36.3657
37.9748	32.5401
34.232	36.1212
36.2131	37.2682
41.1388	31.3615
42.5157	25.1703
35.2522	21.101
47.8823	45.8257
28.1215	40.624
57.9501	35.6893
45.5833	34.232
43.6977	33.1805
47.5107	37.5642
43.5199	50.9094
37.7407	33.2139
50.6039	32.1635
57.0253	37.1193
56.243	32.8787
57.6051	40.5694
50.7568	22.4736
47.0422	26.1204
54.3604	48.0209
56.2627	33.4134
58.9168	35.1263
45.559	32.3695
54.827	39.2089
33.1805	33.6116
40.6785	29.5803
53.9514	32.5401
47.5341	47.6737
28.4738	38.1494
38.3809	35.4402
45.3885	27.0781
40.4875	35.3777
74.2386	41.5673
63.5649	33.1137
57.8545	39.8811
37.6232	34.3612
43.1621	37.1193
36.6388	29.2793
49.093	35.1263
62.6699	21.7217
45.1684	37.3869
48.5485	24.2742
60.071	38.8969
48.5028	29.4302
48.6169	33.2472
59.9049	41.2195
30.5384	45.8257
60.7494	35.2522
62.8993	38.8399
34.0699	36.3352
42.202	40.8687
38.8114	38.2074
29.2793	34.1024
60.5119	35.1578
50.5601	37.7407
58.1219	45.021
37.4165	45.1193
49.1606	51.1048
39.4903	31.3968
59.7011	32.2666
39.4903	46.426
56.5964	32.676
61.312	49.3629
57.6627	28.3959
51.5149	43.723
35.1578	30.4294
43.1108	40.5694
62.1018	33.0467
58.9168	33.0132
51.1048	41.1118
45.0456	32.8113
51.0614	38.8684
46.9007	44.9225
59.7011	29.8784
37.5642	46.5451
43.7483	25.6065
48.5713	31.7824
62.8993	29.4678
31.3615	46.0186
41.1388	33.9069
50.7786	32.8113
59.1981	34.522
38.8399	49.3629
31.0776	41.0849
46.1148	24.6366
50.0758	46.5451
40.5967	38.8969
50.4065	30.647
39.4623	33.776
30.6831	33.8415
39.6583	40.323
33.2139	43.6977
43.418	33.9396
41.6472	59.4409
57.7779	37.6232
49.7652	28.8985
36.0598	31.7127
53.3111	36.8197
47.3473	34.1348
38.0331	43.4689
32.129	41.5673
45.6076	37.4461
43.6469	36.4265
33.0467	43.2646
59.5153	34.2967
42.0969	40.6785
39.7698	39.9088
49.0026	35.4402
37.2365	39.9366
25.9282	45.1193
32.8395	31.042
33.2824	39.5464
40.4804	30.32
27.8461	37.2385
30.2566	39.7698
35.8249	40.6785
26.5109	36.0905
43.5999	33.6116
29.3162	32.5741
38.4974	43.9504
32.9363	34.4578
32.7035	59.8124
35.1975	45.0456
32.7813	44.7496
16.3518	47.7201
39.5255	49.2056
38.1486	45.874
44.4816	55.4697
36.3541	41.9651
31.3519	46.6165
35.3058	55.1895
31.9951	45.2419
43.556	28.8602
34.3739	47.7665
32.9363	48.5713
34.9798	53.2488
30.5705	56.8503
37.1681	42.4375
40.6373	53.7869
38.4146	41.8329
38.9904	40.8415
47.217	48.4114
44.6815	46.2826
24.6183	34.4578
31.3113	43.9
20.4046	35.4402
42.7595	36.1825
33.8137	37.5347
32.1341	35.5027
38.4643	49.1381
39.0393	41.9123
47.4322	34.4256
34.7973	38.6398
27.7315	46.8771
32.2527	45.0456
24.5406	35.7204
24.7473	35.7514
43.4682	35.7514
37.2365	37.3276
37.8302	34.5541
23.0421	43.1108
54.1034	36.4873
32.8201	47.0422
36.6853	30.2468
36.7374	32.1979
43.4682	32.9124
27.3385	29.0895
21.7634	37.6232
50.8272	42.7236
31.5745	38.2074
28.6128	42.8272
33.1866	38.3521
30.1301	36.8798
20.6219	34.4578
41.536	38.8969
21.11	30.7912
36.6159	35.8442
36.772	21.3618
36.9964	43.6469
34.095	31.7824
37.526	45.8015
27.8689	22.8201
41.3824	37.3048
37.048	38.8431
40.7156	24.0956
37.9478	25.4574
32.0348	31.4937
38.8267	25.4073
21.7048	21.9382
34.5954	33.4731
31.6148	28.5906
47.9661	17.7697
29.6186	31.4735
35.5215	41.2438
44.9231	24.4887
51.2016	29.8541
41.1974	26.2454
42.7297	28.3221
35.3239	30.2144
42.685	35.5753
31.9752	25.879
32.1737	28.9666
34.7607	19.803
33.6249	18.8477
44.5388	29.7473
33.889	27.385
43.8764	20.8674
35.7182	26.6068
41.4746	25.2817
32.7619	28.3895
41.7805	41.2438
33.0135	30.1
36.8066	49.2056
39.9421	51.2347
38.1152	31.7824
41.8414	33.5787
39.0719	41.5407
48.6906	33.5126
35.4677	28.9368
33.6439	44.1516
34.0015	37.7114
26.6546	23.4385
44.41	41.514
40.1804	54.4011
40.8093	32.3009
31.1073	39.378
34.0202	34.6181
43.1448	37.3573
42.2653	39.8533
39.3803	46.9243
53.4761	34.1348
30.4035	38.2074
38.2985	26.1204
47.3382	24.8603
51.758	39.2371
42.1748	36.1212
31.3316	27.5244
25.1302	35.0947
39.958	33.347
34.5954	37.4461
43.6144	54.4011
36.9964	38.5249
36.8412	34.9366
40.5432	27.6048
36.7374	35.5961
23.9897	30.2468
34.5402	50.9746
30.6122	38.8399
48.244	40.323
32.2724	35.6272
26.7262	28.3959
44.252	48.3198
36.9275	24.1828
50.07	36.5177
42.5505	45.3397
43.7456	35.8751
32.3512	38.2074
40.7312	35.7823
57.0139	39.5744
45.3603	42.2806
42.4307	41.1388
44.8096	39.9643
40.2596	35.4402
44.0935	57.6435
50.2731	55.7287
43.8474	48.7079
24.9777	35.565
47.913	44.2017
44.3383	35.3463
36.7547	28.9751
40.6217	20.9957
41.5973	41.5673
33.9828	28.4349
38.646	35.565
44.7385	28.8985
44.453	25.1262
38.514	48.0209
24.8756	30.2102
39.8942	28.629
30.7988	28.5515
33.8702	42.1757
33.889	35.6893
33.4731	31.0776
36.962	31.0063
38.646	26.1628
42.819	37.4461
42.2954	36.1825
35.736	35.315
36.9275	40.4601
29.1637	32.2666
27.9601	22.5228
28.9886	23.3912
38.7775	30.2834
43.5414	36.2437
	35.8442
	45.5833
	31.3968
	40.6513
	45.3397
	27.2413
	37.7407
	37.6526
	38.3809
	31.7476
	33.3802
	34.6181
	26.7903
	38.0331
	38.0622
	39.1806
	36.0905
	23.8601
	42.2806
	30.9705
	37.5052
	22.0758
	34.5861
	37.2682
	42.333
	35.9984
	45.559
	32.9796
	35.5961
	29.4678
	43.4944
	49.1831
	30.4657
	32.3352
	39.5184
	29.1276
	25.3457
	28.3959

## Sheet: Supple. Fig. 1
Supple. Fig. 1c			Supple. Fig. 1d
Apoptosis	10.7172		Ribosome	79.9041
Regulation of actin cytoskeleton	8.85321		Oxidative phosphorylation	12.2404
Cellular senescence	7.21475		Chemical carcinogenesis - reactive oxygen species	8.4262
T cell receptor signaling pathway	6.7414		Spliceosome	6.25177
Chemokine signaling pathway	5.6818		Protein export	1.65298
Supple. Fig. 1f			Supple. Fig. 1g
Cellular senescence	6.99465		Ribosome	21.4185
JAK-STAT signaling pathway	3.95519		Th17 cell differentiation	3.67474
Apoptosis	3.45304		Chemical carcinogenesis - reactive oxygen species	2.01713
Antigen processing and presentation	3.14838		T cell receptor signaling pathway	1.99784
p53 signaling pathway	2.37727		Oxidative phosphorylation	1.60647
Supple. Fig. 1i
	Klrc2	Klrd1	Satb1	Klrc1	Klrk1	Klrb1c	Klre1	Fcer1g	Ly6c2	Il18rap	Ugcg	Cd9	Tyrobp	Atp1b1	Rbpms	Klra9	Klra1	Txk	Klf2	Ms4a4b	Gm2682	Klra7	Klhl6	Tspan32	Atp11b	Inpp4b	Anxa1	Nfkbia	Pim1	Ctla2a	Ccl5	H2-Q7	H2-K1	H2-D1	Stk32c	Klrg1	Nkg7	Itgb1	Itm2b	Gimap7	Rgs1	Chst2	Crip1	AW112010	Itga1	Ccdc136	Cd7	Itga4	Hcst
A1	0.297146	0.455911	0.271995	0.462496	0.470968	0.329293	0.319966	0.462898	0.506465	0.224224	0.220894	0.146762	0.354229	0.307657	0.322553	0.122911	0.227913	0.185683	0.237161	0.350849	0.216925	0.213804	0.24227	0.148255	0.162846	0.245725	0.182353	0.127501	0.0848883	0.200472	-0.0557005	-0.194294	-0.144326	-0.123614	-0.29363	-0.391326	0.181076	-0.0184095	-0.433013	-0.058474	-0.164836	-0.159566	-0.201228	-0.0428848	-0.0944232	-0.270988	-0.106228	-0.115518	-0.0729542
A2	-0.298943	-0.357135	-0.481095	-0.406234	-0.277149	-0.207642	-0.220528	-0.29014	-0.0377804	-0.494864	-0.16246	-0.264748	-0.277689	-0.241319	-0.337033	0.116948	-0.0588452	-0.235968	-0.207114	-0.0932599	-0.125747	-0.186889	-0.286031	-0.176627	-0.0944699	-0.290508	0.032483	-0.32888	-0.246125	-0.228341	0.763534	0.57593	0.537141	0.450907	0.739501	0.757381	0.531585	0.520544	0.500248	0.540589	0.46749	0.101843	0.579866	0.429604	0.397535	0.524023	0.599735	0.447349	0.391504
A3	-0.381369	-0.647191	0.125293	-0.504308	-0.775719	-0.492438	-0.560885	-0.701091	-1.31791	0.239048	-0.290574	-0.106085	-0.494971	-0.440413	-0.324329	-0.603362	-0.522142	-0.0651605	-0.289336	-0.870709	-0.406408	-0.381063	-0.180498	-0.0899497	-0.282799	-0.143667	-0.539185	0.323764	0.202473	-0.0921318	-1.26675	-0.58484	-0.626732	-0.493249	-0.570157	-0.440167	-1.45719	-0.905146	0.243088	-0.8331	-0.429186	-0.152224	-0.505215	-0.694631	-0.527567	-0.360307	-0.797887	-0.556069	-0.470925
A4	-0.388572	0.477211	-0.63294	-0.0910919	-0.119669	0.481926	0.680549	-0.523627	-0.112519	0.19915	-0.61846	-0.317482	0.0639807	-0.440413	-0.439077	-0.0847378	-0.213749	-0.0115031	0.664292	0.434177	0.927112	-0.381063	-0.0750241	-0.495275	-0.446827	-0.7036	-1.19651	-0.544029	-0.194954	-0.983536	1.39472	0.858871	0.297094	0.0569194	-0.587559	2.64335	0.987767	0.50093	0.125989	-0.270024	-0.0103063	-0.200561	-1.01701	0.044683	0.523674	-0.382363	-0.042916	1.25119	0.208201
A5	0.074337	0.289406	-0.016216	-0.402317	-0.025831	-0.659893	0.302704	-0.429985	0.195536	-0.208975	-0.120645	0.187485	-0.484784	-0.378721	-0.205754	0.413609	0.0551164	-0.477696	-0.445985	0.648601	0.103734	0.59035	-0.00714166	0.262174	-0.0529054	0.19689	0.466052	-1.08971	-0.180581	-0.280757	-0.117607	0.509068	0.4193	0.0557235	0.3954	0.32668	-0.403819	0.367701	0.171239	0.464915	0.00192374	0.07441	0.498999	0.344517	0.350437	0.0815318	-0.0968063	0.216022	-0.931161
A6	-0.0405483	0.812203	-0.02745	-0.309952	0.457311	-0.0229723	1.91961	0.653473	0.784663	0.180648	-0.0748226	0.192129	0.587146	0.180386	0.124379	1.54943	-0.0199883	0.43065	-0.0240965	1.80286	0.0866723	0.107088	-0.252005	0.0701565	0.31213	0.245241	0.106943	-0.0946971	0.924494	0.166858	0.841877	1.0048	0.969524	0.668689	0.783846	0.127525	0.729723	-0.292586	0.528642	0.384266	1.32863	-0.200561	0.595355	0.941149	0.584042	0.700534	0.85576	-0.0116688	0.613682
[truncated: 322 more columns]

## Sheet: Supple. Fig. 2
Supple. Fig. 2e
	Tbet+			Rorgt+
A1	82.9	78.3	84	4.13	6.03	5.63
A2	70.3	79.9	81.4	18.9	11.9	13.6
A3	31	27.8	41.3	55.2	59.3	47.8
Supple. Fig. 2f
Adipose iNKT cells	Hepatic iNKT cell	Splenic iNKT cell	Thymic iNKT cell
0.716951	1.16532	0.469565	0.697038
0.896755	0.779898	0.808108	0.514852
1.44071	0.761179	0.819974	0.552507
0.945582
Supple. Fig. 2g						Supple. Fig. 2h
	Adipose iNKT cell	Thymic iNKT cell	Splenic iNKT cell	Hepatic iNKT cell			A1	A2	A3
Klrg1	0.945768	-0.48355	-0.34657	-0.4309		Klrg1	-0.379521	0.812923	-0.429385
Stk32c	1.38672	-0.64916	-0.64051	-0.55929		Stk32c	-0.286809	0.749634	-0.565217
AW112010	1.18274	-0.56437	-0.4942	-0.51841		AW112010	-0.0345312	0.436924	-0.684853
Itga4	1.30485	-0.6576	-0.44744	-0.63477		Itga4	-0.10033	0.458659	-0.547207
Actg1	0.809612	-0.60178	-0.54137	0.063671		Actg1	-0.0900296	0.368617	-0.414604
Tbx21	0.916845	-0.99934	-0.05252	-0.17061		Tbx21	-0.00524805	0.363621	-0.632899
Bhlhe40	1.27933	-0.76913	-0.41151	-0.52513		Bhlhe40	-0.178377	0.338826	-0.12486
Socs2	1.31761	-0.85883	-0.61925	-0.27873		Socs2	-0.0380149	0.340533	-0.504017
Ifng	1.38099	-0.7856	-0.46415	-0.59158		Ifng	0.116373	0.313737	-0.870048
Gem	0.844566	-0.21011	-0.6873	-0.22868		Gem	0.0358244	0.29588	-0.622433
Ccl4	1.37685	-0.6616	-0.51032	-0.66389		Ccl4	-0.0449713	0.260932	-0.343747
Vim	1.15718	-0.18356	-0.63684	-0.72251		Vim	-0.144358	0.256842	-0.0701498
Junb	1.25542	-0.65701	-0.43525	-0.58163		Junb	-0.0210268	0.0475287	-0.0282195
Txnip	1.27806	-0.96424	-0.51943	-0.22041		Txnip	0.0992164	0.103634	-0.450254
Bcl2	1.20397	-0.71499	-0.69135	-0.19895		Bcl2	0.149874	-0.190221	-0.0631656
Hspa1a	0.750629	-0.40734	-0.40571	-0.18779		Hspa1a	0.0538038	-0.0868116	-0.00216155
Ifngr1	1.26906	-0.28785	-0.89506	-0.50918		Ifngr1	-0.086574	-0.325099	0.81041
Ifrd1	1.26962	-0.51215	-0.60635	-0.57432		Ifrd1	0.0320649	-0.171963	0.220037
Nfil3	1.25099	-0.52226	-0.5608	-0.58493		Nfil3	-0.0633574	-0.00464737	0.178044
Nr4a1	1.37576	-0.6105	-0.60654	-0.61732		Nr4a1	-0.101229	0.0744131	0.138861
Vps37b	1.01129	-0.46979	-0.51724	-0.36137		Vps37b	0.0132508	-0.0927173	0.129457
Dusp5	1.15032	-0.56043	-0.50836	-0.46497		Dusp5	-0.0387686	0.035183	0.0412881
Supple. Fig. 2i
WAT	Thymus	Spleen	Liver	Blood
32.8	0	0	0.82	0.33
36.3	0	0.6	1.66	0.36
22.5	0	1.19	0.38	0
17	0	0.2	0.095	0
24.5	0	0.62	0.75	1.86
22.3	0	0.77	0.46	0.34
Supple. Fig. 2j
WAT	Thymus	Spleen	Liver
9.94	0.34	1.52	1.36
7.5	0.53	1.09	1.18
9.49	0.89	0.7	0.8
10.4	1.45	1.48	1.61
11.2	0.14	1.19	1.13

## Sheet: Supple. Fig. 3
Supple. Fig. 3c
WAT	Liver
89	81
108	296
67	99
14	81
48	55
Supple. Fig. 3e				Supple. Fig. 3f
	0 hr	3 wk			0 hr	3 wk
Au-iNKT1	99	96.4		Au-iNKT1	0.25	1.59
As-iNKT1	0.96	2.7		As-iNKT1	99.8	96.8
Ac-iNKT1	0	0		Ac-iNKT1	0	1.59
Supple. Fig. 3h
Nr4a1			Ifng			Cd226
Ctrl	AD CM	Hep CM	Ctrl	AD CM	Hep CM	Ctrl	AD CM	Hep CM
1.20369	1.28039	1.28103	1.18426	0.670637	0.594068	0.90589	1.68659	0.835991
0.854765	1.22208	1.05595	1.48018	1.95212	0.886289	0.876571	1.77455	1.4506
1.04728	1.41776	0.499495	0.912025	1.36434	0.385032	1.09739	1.86173	0.72296
1.03669	1.22861	0.983527	0.787884	1.79361	0.578703	1.05923	1.2939	1.4024
0.99427	1.19794	1.13332	0.635653	1.38652	1.14856	1.00955	1.9706	1.43484
0.863301		1.28221			0.34081	1.05137		1.68907
Supple. Fig. 3j
As-iNKT1 NCD	As-iNKT1 1w HFD	Au-iNKT1 NCD	Au-iNKT1 1w HFD	A-iNKT17 NCD	A-iNKT17 1w HFD
27.78	36.79	41.7	29.9	29	31.7
32.06	18.75	34.7	37.9	30.8	40.3
34.87	31.67	36.6	36.7	26.2	28.3
25.24	25.21	41.6	40.6	30.5	32.2
27.3	16.09	42.1	52.3	28.1	30.1
14.9	23.67	49.3	39.9	33.8	34.1
34.17	26.31	41	36.7	24.2	35.1
32.41	18.47	38.7	45.7	26.6	34
33.54	30.86	45.4	35.2	18.3	33.1
32.72	22.02	42	47.4	24.7	29.2
34.56	17.6	38.6	45.1	25.7	33.5
39.23	25.72	34.3	39.5	24.2	31.5
25.25	24.28	43	45.7	30	29.5
23.76		47.8		27.2
Supple. Fig. 3k
As > Au		Au > As
Th1 and Th2 cell differentiation	4.52029	Natural killer cell mediated cytotoxicity	3.91029
Apoptosis	3.33118	Oxidative phosphorylation	1.59728
T cell receptor signaling pathway	2.39781	TNF signaling pathway	1.49168
Hematopoietic cell lineage	1.80827	Cytokine-cytokine receptor interaction	1.07309
Supple. Fig. 3l
	As-iNKT1	Au-iNKT1
Cd3e	0.249601	-0.190478
Cd3g	0.213486	-0.110402
Cd4	0.148617	-0.112541
Cd40lg	0.31849	-0.254084
Lat	0.126817	-0.262056
Lcp2	0.261046	-0.141857
Zap70	0.230553	-0.150538
Nr4a1	0.0766381	-0.0977341
Nr4a2	0.265291	-0.0726236
Nr4a3	-0.0613226	-0.0254733
Egr1	0.102272	-0.0140579
Cd69	0.152521	-0.0231437
Cd44	0.044528	-0.0971744
Tbx21	0.362435	-0.00706391
Il2	0.259231	-0.110257
Ifng	0.315996	0.118469
Slamf1	0.233727	-0.209905
Tagap	0.132062	-0.0163661
Irf4	-0.0530132	-0.0884685
Klra1	-0.0588452	0.227913
Klra5	-0.057424	0.062011
Klra7	-0.186889	0.213804
Klrc1	-0.406234	0.462496
Klrc2	-0.298943	0.297146
Klrc3	-0.100312	-0.0352003
Klrd1	-0.357135	0.455911
Klre1	-0.220528	0.319966
Klrk1	-0.277149	0.470968
Ncr1	-0.17535	0.129874
Fcer1g	-0.29014	0.462898
Tyrobp	-0.277689	0.354229

## Sheet: Supple. Fig. 4
Supple. Fig. 4a
	NCD	1w HFD	8w HFD
Au-iNKT1	48.95	50.39	32.83
As-iNKT1	30.69	25.17	39.38
A-iNKT17	18.03	16.72	13.42
Ac-iNKT1	0.47	2.28	8.25
A-Cycling iNKT1	1.17	4.11	4.83
A-ISG iNKT1	0.7	1.33	1.29
Supple. Fig. 4f
	As-iNKT1			Ac-iNKT1			A-Cycling iNKT1			Au-iNKT1			A-iNKT17
	NCD	1w HFD	8w HFD	NCD	1w HFD	8w HFD	NCD	1w HFD	8w HFD	NCD	1w HFD	8w HFD	NCD	1w HFD	8w HFD
Aopep	1.18215	1.4351	2.57235	-0.02741	-0.66927	0.093229	-0.82597	-0.16394	-0.32561	-0.20233	-0.30861	-0.07306	-0.73659	-0.79043	-1.1596
Slamf1	0.8224	1.43804	2.50813	-1.3103	0.027265	0.198658	0.219507	0.153778	-0.01242	-0.85326	-1.03535	-0.8921	-0.48429	-0.36502	-0.41505
Cd38	0.504909	0.806167	2.15264	-1.24291	1.85801	0.57188	-0.68161	-0.48178	-0.07827	-0.34126	-0.27185	-0.26715	-0.68541	-0.87791	-0.96547
Glrx	0.656637	1.15527	2.03718	-1.63085	0.211003	0.075909	-0.34769	0.975582	0.888274	-1.12129	-0.90142	-0.4875	-0.96384	-0.02243	-0.52484
Prkca	-0.15952	0.993574	1.7934	0.491096	0.360043	2.0924	-0.3307	-0.56056	-0.03617	-0.88793	-0.25202	-0.24218	-1.39369	-0.92969	-0.93805
Plac8	-0.32217	0.127576	1.70738	-0.83306	-0.40141	-0.09958	1.96346	0.389711	1.72902	-0.70311	-0.70135	-0.48458	-0.82102	-0.8277	-0.72316
Plk3	-0.51507	-0.13851	2.09176	-1.57127	0.743494	0.962313	-0.74528	-0.59095	-1.01514	-0.62991	-0.58492	0.296368	0.182641	-0.09432	1.60879
Trbv13-1	0.036037	-0.31903	1.51512	-0.48009	0.086608	2.35137	-0.69978	-0.08176	1.57253	-0.58294	-0.89661	-0.77253	-0.44221	-0.86841	-0.4183
Bhlhe40	0.100255	0.433412	1.26517	1.11595	2.0827	1.18498	-1.42585	-0.95797	-0.22863	-0.73173	-0.63477	-0.40681	-0.705	-0.46078	-0.63093
Csnk2b	-0.67524	0.268455	0.767259	0.839297	-0.95441	0.124844	1.59277	0.793267	1.95942	-0.68467	-0.66412	-0.7607	-1.04202	-0.3081	-1.25605
Chic2	-0.77839	0.165469	0.681167	2.12084	1.40977	1.52266	-0.61002	-0.59235	-0.16737	-0.92212	-0.34508	0.0157	-1.26974	-0.68174	-0.5488
Cxcr6	-0.17508	-0.11931	0.660998	-1.12419	-1.08728	-1.02829	-0.77559	-0.67744	-0.50738	0.346546	-0.38508	-0.11431	1.86935	1.3812	1.73588
Arpc5	-0.54651	0.341678	0.333629	-0.65692	2.35492	1.76915	-0.04134	0.188284	0.731003	-0.58504	-0.37667	-0.62272	-1.13292	-0.65867	-1.0979
Peli1	-0.72839	0.02328	0.268347	0.846138	-0.75345	-0.35483	-0.82086	-0.75303	-0.86448	1.41103	1.3444	2.21845	-0.8069	-0.73622	-0.29349
Lmnb1	-0.46265	-0.44066	-0.24626	-0.63777	-0.2295	-0.16194	2.59821	1.18752	1.7355	-0.62791	-0.58931	-0.56618	-0.53108	-0.51952	-0.50845
Hmgb2	-0.46864	-0.40899	-0.38367	-0.53378	-0.47832	-0.42634	2.00632	1.67855	2.08636	-0.50599	-0.49468	-0.4862	-0.54284	-0.51088	-0.53091
Stk32c	2.22619	1.51162	1.24925	-0.96124	-0.64813	-0.38991	0.520966	0.171681	0.383161	-0.21227	-0.40147	-0.62876	-0.92868	-0.95012	-0.94229
Cd160	1.74663	1.77416	0.384024	0.395572	0.054806	-0.14673	-0.01747	0.025071	0.319319	0.265033	0.059447	-0.19349	-1.53726	-1.55694	-1.57219
Cd7	1.68283	1.96809	0.74908	-0.25315	-0.73625	-0.98596	-0.49402	0.420546	0.338398	0.20434	0.511898	0.178447	-1.21963	-1.20519	-1.15942
Dusp1	1.1303	1.32075	0.377263	-1.37407	-1.29793	-1.08148	-0.90612	-0.0428	-0.61874	1.05925	1.5676	0.938079	-0.19469	-0.38634	-0.49107
Cd2	1.83393	0.72991	0.484572	-1.35523	-0.38591	-1.26142	0.403147	-0.42012	-0.50227	1.34839	0.924597	0.754141	-0.4158	-1.09131	-1.04663
Gpr65	0.499333	1.34885	-0.4545	-1.64153	-1.00266	-1.04984	-0.53893	-0.70316	-1.01371	0.511353	1.16198	0.189405	0.160035	0.929108	1.60428
Klrg1	0.225202	-0.07039	-0.20278	2.34959	1.43196	1.62359	-0.31414	-0.38057	-0.12359	-0.72319	-0.73682	-0.7374	-0.78605	-0.77087	-0.78454
Fcer1g	-0.08015	0.129071	-0.61611	-0.56534	-0.0189	-0.73495	-0.57227	-0.12645	-0.57094	1.68287	2.49556	1.17951	-0.74008	-0.71592	-0.74589
Klrk1	-0.15869	-0.18492	-0.7324	0.248276	0.767355	-0.50977	-0.25852	-0.30691	-0.91407	1.5933	1.93678	1.49902	-0.96233	-1.01544	-1.00168
Klf2	-0.56666	-0.69239	-0.81559	1.15194	2.51428	1.39922	-0.86845	-0.53715	-0.32836	0.208421	0.612131	-0.0802	-0.55863	-0.66458	-0.77398
Supple. Fig. 4g
	As-iNKT1			Ac-iNKT1			A-Cycling iNKT1			Au-iNKT1			A-iNKT17
	NCD	1w HFD	8w HFD	NCD	1w HFD	8w HFD	NCD	1w HFD	8w HFD	NCD	1w HFD	8w HFD	NCD	1w HFD	8w HFD
Tgfa	-0.48209	-0.25538	-0.38627	-0.58251	-0.58251	-0.55083	0.01736	0.014755	-0.45439	0.246885	1.33189	3.13024	-0.58251	-0.33812	-0.52651
Ccrl2	-0.44568	0.403107	0.056563	-1.30075	-0.57193	-0.69761	-0.74532	-0.2686	-0.98464	0.018882	1.56139	2.62674	-0.16146	0.115005	0.394297
Klrc2	-0.53334	-0.36962	-0.52889	-0.73789	0.189034	-0.60193	-0.09267	-0.09412	-0.43415	0.961817	1.94227	2.43559	-0.72267	-0.70433	-0.7091
Klri2	-0.47567	-0.63118	-0.5862	-0.64638	-0.64638	-0.6007	0.877135	0.33489	-0.4432	0.172438	1.96446	2.42051	-0.58216	-0.55904	-0.5985
Tmsb10	-0.41962	0.561647	-0.29511	-0.37983	-0.46017	-0.58299	-0.58563	0.449868	-0.61191	0.819069	1.69613	2.41014	-1.01565	-0.51014	-1.07581
Cxcr4	-0.46546	0.24401	-0.18812	-1.68416	0.02638	-1.21759	-0.87708	-0.17587	-0.84058	0.007542	1.94952	1.74228	0.126585	0.894292	0.458252
Gas5	-0.36943	0.325874	0.398984	-1.46923	-0.2085	-0.10136	-1.2515	-1.16525	-1.08986	0.20007	1.27279	2.23148	0.1419	0.426579	0.657447
Nfkbia	-0.57397	-0.51579	-0.33237	-1.0055	-0.85787	-1.10546	-1.42494	-0.10977	-0.42824	0.348636	0.801749	1.73006	0.731878	1.21596	1.52561
Rps12	-0.57709	-0.44433	-0.87257	-0.91079	-1.71951	-1.06182	-0.59827	0.403843	-0.31879	0.762934	1.37543	1.52334	0.352163	1.24117	0.844292
Zfas1	0.487842	-0.08527	0.627188	-0.46963	-1.41588	-0.2126	-1.06112	-0.9629	-0.05165	0.364786	0.185298	2.24753	-0.51942	-0.82639	1.69221
Glul	-0.34713	-0.32856	1.32242	1.68673	1.07843	0.292476	-0.61025	-1.63929	-0.78137	-0.21602	0.104967	1.56312	-0.55886	-1.11376	-0.45292
Mbnl1	0.491503	1.17862	1.14139	-0.52032	-1.45565	0.47897	-0.45988	-1.4449	-1.23489	-0.19229	0.537733	1.465	0.046795	1.02035	-1.05244
Serpinb9	-0.74786	-0.52161	-0.46137	-0.32462	2.1455	1.59708	-0.76734	-0.55811	-0.47085	0.00448	0.864942	1.46048	-0.82857	-0.83368	-0.55847
Npm1	-0.97404	-0.66084	-0.93578	-0.62453	-0.71136	-0.66143	-0.04987	1.96032	1.64839	0.035502	0.99315	1.3909	-0.87595	-0.19491	-0.33955
Zfp36	-0.49611	-0.06476	-0.36912	-1.34342	-0.97914	-1.20724	-1.05199	0.167026	-0.77961	0.195101	1.35385	1.30513	0.580012	1.59069	1.09958
Rgs2	0.290197	1.2513	0.901592	-1.08423	-0.78387	-0.57885	-1.68731	-0.9156	-0.50361	-0.33126	1.68903	1.17597	-0.1513	1.01198	-0.28404
Klrd1	-0.75917	-0.61261	-0.75629	1.2793	1.65168	1.38886	-0.38543	-0.54855	-0.49819	0.420971	0.844703	1.12975	-1.05022	-1.05151	-1.0533
mt-Nd5	-0.70537	0.179988	-0.69933	0.132356	-0.77415	-0.78099	-1.73951	-0.37631	-1.19996	0.164659	1.2989	1.04247	0.820949	1.6318	1.00451
Rpl15	-0.52368	-0.43741	-0.57463	-2.41736	-0.97397	-0.11454	-0.82621	1.03615	0.614705	0.164634	0.890883	1.03803	0.085129	1.39459	0.643689
Serpinb6b	-0.70943	-0.2771	-0.56004	0.380588	1.61235	2.30132	-0.58212	-0.37096	-0.28951	-0.11643	0.753707	0.906583	-1.0313	-1.04632	-0.97134
Sidt1	-0.9253	-0.69079	-0.78778	2.30728	1.5563	0.925073	-0.5524	-0.41355	-0.59826	-0.24832	0.891605	0.527755	-0.87458	-0.76668	-0.35037
mt-Atp8	-0.99466	-0.13763	-0.92201	-0.92901	-0.19133	-0.42061	-1.64218	0.098953	-0.56206	-0.00364	0.897734	0.497002	0.742356	1.97911	1.58797
Capg	-0.68479	-0.66435	-0.69168	-0.62923	-0.66817	-0.71456	-0.61887	-0.44987	-0.57775	-0.13986	0.076001	0.320595	2.17947	1.89341	1.36965
Rgs10	-0.48355	-0.18075	-0.22137	-1.06945	-0.85545	-1.0296	-0.33115	-0.0347	-0.51862	-0.56836	-0.25915	0.199729	1.56553	1.4948	2.2921
Neat1	0.424587	-0.08337	-0.326	-2.30425	1.19107	0.878753	-1.25528	-0.19636	-0.68459	1.81509	0.630414	-0.10679	0.468018	-0.00329	-0.44799
Fam177a	1.03672	-0.21751	-0.25418	-1.64839	0.572393	-0.42207	1.88617	-0.23354	-0.4327	1.38066	-0.67549	-0.65581	1.28247	-0.95673	-0.66202
Gimap7	1.76161	1.37682	0.921617	-0.33374	-0.19889	-0.21236	0.709333	0.058268	0.848326	0.285202	-0.2636	-0.66948	-1.3262	-1.48009	-1.47682
Acap1	0.275689	-0.02169	-0.14081	3.31179	0.308319	-0.73553	0.134143	-0.83935	-0.61773	0.441009	-0.40361	-0.40412	-0.21102	-0.42913	-0.66797
Ifng	0.46737	0.173588	0.569514	0.15081	0.1946	3.03915	-0.56565	-0.35375	-0.00853	0.023211	-0.16717	-0.24145	-1.0632	-1.05065	-1.16783
Supple. Fig. 4h
	As-iNKT1			Ac-iNKT1			A-Cycling iNKT1			Au-iNKT1			A-iNKT17
	NCD	1w HFD	8w HFD	NCD	1w HFD	8w HFD	NCD	1w HFD	8w HFD	NCD	1w HFD	8w HFD	NCD	1w HFD	8w HFD
Klf4	-0.41031	-0.43057	-0.39261	-0.49924	-0.49924	-0.48222	-0.43946	-0.41531	-0.44438	-0.26366	-0.26273	-0.02951	0.493202	0.713577	3.36246
Cdk11b	-0.2966	-0.27256	0.044685	-0.63276	-0.63281	-0.58601	-0.33687	-0.52233	-0.43971	-0.27938	-0.19969	0.16716	0.132632	0.423659	3.43058
Rgcc	-0.33258	-0.41189	-0.25978	-0.60774	-0.59772	-0.45883	-0.6071	-0.40466	-0.39236	-0.36594	-0.31525	-0.3247	0.695371	1.29703	3.08615
Ramp3	-0.4037	-0.40489	-0.392	-0.40732	-0.40732	-0.39113	-0.40732	-0.37809	-0.39629	-0.38886	-0.38417	-0.37407	0.602894	0.795592	3.33669
Sdc1	-0.3881	-0.37901	-0.38114	-0.3881	-0.3881	-0.36747	-0.3881	-0.3881	-0.3881	-0.3881	-0.38222	-0.3881	0.289948	0.981329	3.34334
Pxdc1	-0.45084	-0.45223	-0.45378	-0.45592	-0.45592	-0.45592	-0.45592	-0.38964	-0.45472	-0.43025	-0.44291	-0.45106	0.862253	1.61019	2.87669
Cd40lg	0.536201	1.12136	1.13665	-1.34975	-1.20279	-0.94958	-0.46953	-0.72142	-0.41914	-0.42083	-0.13403	0.013684	0.062621	0.406614	2.38992
Cwc25	-0.51207	-0.25564	-0.15559	-0.45878	-0.56191	-0.45579	0.003544	-0.63967	-0.50565	-0.30558	-0.41908	-0.19072	0.526393	0.561279	3.36926
Trmt61b	-0.23939	-0.17211	-0.27787	-0.70354	0.099654	-0.3491	-0.61699	-0.47018	-0.39514	-0.47277	-0.39122	-0.1206	0.074192	0.618647	3.41641
Zbtb16	-0.55809	-0.48762	-0.41872	-0.82999	-0.28487	-0.5023	-0.02052	-0.36453	-0.61345	-0.38172	-0.39586	-0.26299	0.822955	1.29456	3.00313
Ret	-0.34947	-0.34947	-0.34947	-0.34947	-0.34947	-0.29119	-0.34947	-0.34947	-0.32336	-0.34947	-0.32582	-0.33424	0.454527	0.094409	3.5214
Cstb	-0.12643	0.074431	0.878597	-0.79797	-0.46854	-0.64149	-0.64603	-0.83207	-0.47775	-0.62798	-0.38908	-0.22577	0.307908	0.981042	2.99113
Sptssa	-0.57632	-0.34292	-0.43823	-1.01623	-1.48162	-0.82565	0.328983	0.508623	-0.01448	-0.43869	-0.08057	0.03676	0.379466	1.31225	2.64862
Rora	-0.6082	-0.53131	-0.38185	-0.56928	-0.24683	0.203692	-0.52589	-0.59801	-0.47188	-0.44617	-0.58309	-0.60407	0.979131	1.71894	2.66482
Gpr132	-0.15965	0.007318	0.451559	-1.37459	-0.51849	-0.29713	-0.45423	-1.07719	-0.84173	-0.06266	-0.1064	0.469645	0.507128	0.50708	2.94935
Arhgap31	-0.36707	0.040413	0.105142	-0.42336	0.045283	0.27197	-1.39431	-0.94708	-0.84188	-0.42568	-0.39838	-0.23637	0.257987	1.7807	2.53264
Cd164	-0.54276	0.063211	0.03176	-1.1784	-0.09533	0.218889	-1.07568	-0.76949	-0.70723	-0.29205	-0.24791	-0.01287	0.637015	1.09973	2.87111
Fam110a	-0.49098	-0.50075	-0.42691	-0.68938	-0.49804	-0.54123	0.096979	-0.35056	-0.35894	-0.53002	-0.49113	-0.38113	0.705865	1.5375	2.91874
Krt83	-0.51747	-0.30758	-0.21977	-0.55822	-0.55822	-0.53762	-0.55822	-0.46137	-0.46621	-0.50893	-0.37872	-0.29876	0.904226	1.66356	2.8033
Rasa4	-0.4754	-0.51449	-0.36893	-0.65789	-0.31852	-0.60675	-0.65789	-0.3092	-0.45451	-0.28013	-0.40716	-0.39365	2.69025	1.76833	0.98594
Gcnt2	-0.46653	-0.13103	-0.29366	-1.33072	0.756583	-0.41391	-0.66659	-1.26361	-0.85937	0.317563	0.181573	0.095044	2.47856	1.44029	0.155809
Pkp3	0.421365	-0.28668	0.138937	-0.31192	-1.39288	-0.89194	-0.20455	-0.77563	-0.3094	-0.2768	-0.34333	-0.46208	2.44206	1.91366	0.339188
Jaml	-0.64689	-0.58699	-0.49753	-0.67628	-0.46478	-0.56004	-0.67628	-0.44653	-0.44932	-0.23749	-0.11735	-0.05448	2.35845	2.17591	0.879628
Lmna	0.554151	-0.32947	-0.34081	-1.23431	-1.23431	-0.923	-0.66507	0.197017	-0.37096	0.180768	0.132568	-0.30603	2.65038	1.26619	0.422875
Tnf	0.909874	-0.55144	-0.2795	-0.92929	-1.16761	-0.79596	-0.41573	-0.41127	-0.55459	0.795642	-0.05607	0.036498	2.91806	0.279503	0.221881
Crmp1	0.694635	0.838147	1.18857	-1.73863	-0.84149	-1.16438	0.184678	0.153416	-0.11454	-0.36551	-0.46401	-0.79784	1.53808	1.56217	-0.67329
Glud1	1.07941	0.250286	-0.00855	-2.34386	-1.09739	0.447498	-0.75121	-0.02731	0.560744	0.527498	0.23246	-0.23957	1.17641	1.36211	-1.16853
Bbc3	-0.00864	-0.16262	-0.7894	0.238985	0.384571	-0.8445	-1.45183	-0.5063	-1.18855	0.814931	2.23689	0.259641	1.32743	0.589613	-0.90022
S100a10	-0.08659	0.105454	-0.40352	-0.05165	-1.48045	-1.04865	1.55079	0.809614	0.476119	-0.63622	-0.65481	-1.10557	1.26306	1.81218	-0.54974
Adam19	1.29544	1.21971	1.29858	-1.8389	-1.41117	-0.95225	-0.42691	0.672194	-0.16155	0.351611	0.217804	0.269496	0.762664	-0.12787	-1.16884
Asb2	1.53308	1.26203	1.14463	-1.42078	-1.42078	-1.30083	1.01593	-0.6524	-0.52867	0.294731	0.013276	0.332921	0.653661	-0.12764	-0.79918
S100a13	-0.18173	0.153381	-0.09359	1.21	1.74212	2.04687	-0.67368	-0.70835	-0.14514	-0.65359	-0.43087	-1.29738	0.271435	0.132376	-1.37186
Cd69	1.01392	1.02079	0.672579	-1.89502	-1.38508	-1.13776	-1.01089	0.279202	-0.18135	0.359602	1.31415	0.964069	0.159287	0.511013	-0.68452
Bcl2	0.113864	1.17845	0.070426	0.262816	0.059579	-0.24933	-1.74018	-1.30348	-1.44133	1.16777	1.56049	0.854865	0.227157	0.245139	-1.00623
Clic1	-0.04674	-0.40909	-0.34381	-0.84506	-0.49912	-0.75171	1.98373	1.57049	2.03395	-0.2343	-0.37465	-0.53658	-0.12331	-0.45361	-0.97018
Ucp2	2.06105	0.475623	1.78751	-0.90946	0.029135	1.09522	-0.80459	-0.3701	-0.18099	-0.60465	-0.91732	-0.76897	0.123806	0.252117	-1.26839
Il10rb	1.93272	0.435146	0.673718	-0.00166	0.240923	-0.63755	-1.35561	-0.94181	-0.83596	1.48227	0.728828	0.517958	0.056747	-0.92612	-1.3696
Fgl2	1.533	1.32044	1.92483	-1.11501	-1.05361	-0.63037	-0.25028	-0.49477	0.175104	0.455077	0.456698	0.399626	-0.80486	-0.79347	-1.12241
Bin2	-0.06431	-0.37669	-0.27319	2.01524	1.65238	1.65957	-0.63823	-0.7276	-0.39643	0.245846	0.027548	-0.21833	-0.59296	-1.10829	-1.20455
Gimap9	1.19455	1.6285	0.804637	-1.43167	-0.90997	-0.67953	0.153594	-0.40475	-0.27144	1.04672	0.660441	0.853924	-0.03359	-1.32964	-1.28178
Ddx39b	0.369251	-0.34449	-0.05088	-1.33662	0.924838	-1.13347	1.47649	0.966032	1.44602	0.852838	-0.33935	-0.03884	-0.26793	-0.7566	-1.76729
Calm1	0.375134	-0.18225	0.294958	-0.9385	-0.1001	0.032572	1.49141	1.64323	1.26991	0.457017	-0.3429	-0.12972	-0.52888	-1.44404	-1.89784
H2-K1	1.58931	0.573417	1.27343	0.331676	-0.19862	0.175584	1.46004	-0.82019	0.26062	0.068859	-0.57011	-0.00445	-0.84989	-1.58165	-1.70801
Coro1a	0.692019	0.236145	0.505094	-1.48837	-0.17017	-0.33428	1.65355	0.787475	1.87308	0.143472	-0.36755	-0.42743	-0.58917	-0.98647	-1.52738
Gimap4	1.08281	1.34962	1.34129	-0.96428	-0.30992	-0.80994	0.754186	0.236347	0.417571	0.342354	0.471178	0.372938	-1.17347	-1.4277	-1.68298
H2-Q7	1.22421	0.29861	0.614643	1.44457	0.097503	1.05099	0.803058	-0.25056	0.750132	-0.44324	-0.63517	-0.53917	-1.15517	-1.52292	-1.73748
H2-Q6	1.28737	0.264988	1.03722	1.38519	-0.60028	0.302909	0.647911	-0.86839	1.0249	0.149881	-0.55889	0.058141	-0.87617	-1.31211	-1.94268
Supple. Fig. 4i
	NCD	1w HFD	8w HFD
Au-iNKT1	0.998033	0.998447	0.998575
As-iNKT1	0.933219	0.972569	0.882063
A-iNKT17	0.999389	0.99961	1
Ac-iNKT1	1	0.953213	0.624537
A-Cycling iNKT1	1	0.996842	0.845933
A-ISG iNKT1	1	1	1

## Sheet: Supple. Fig. 5
Supple. Fig. 5c													Supple. Fig. 5b
μm	Ctrl	PA	OA										Ctrl	PA	OA
~5	0.667	0	0										10.491	14.127	11.794
5~8	18.667	2.368	2.864										10.02	16.497	18.004
8~11	44.333	18.684	17.9										11.376	12.636	18.857
11~14	27	27.105	20.525										10.719	13.197	17.631
14~17	8	23.684	21.718										10.776	18.696	15.397
17~20	0.667	16.053	20.286										11.845	15.239	11.216
20~23	0.333	9.474	9.069										11.053	19.301	10.02
23~26	0.333	1.316	4.773										10.375	10.258	15.199
26~29	0	0.526	1.193										9.837	10.317	11.107
29~32	0	0.789	0.955										11.162	10.08	18.071
32~35	0	0	0.477										13.824	9.837	9.959
35~	0	0	0.239										9.898	14.212	11.794
													11.691	17.631	10.375
Supple. Fig. 5d													11.535	10.549	10.02
Ccl2			Il6										9.898	12.394	16.606
Ctrl	PA	OA	Ctrl	PA	OA								12.247	19.827	13.105
0.545663	4.73853	0.849056	0.973258	6.06689	0.388352								12.296	12.966	9.898
0.545787	4.67882	1.20381	0.412198	6.54788	0.405983								10.199	12.92	20.751
0.810436	5.82009	0.83109	0.933273	9.15728	0.280808								12.683	10.317	15.436
2.09811	4.16626	1.05094	1.68127	6.70901	0.475616								10.606	10.14	10.317
													11.691	23.639	18.632
Supple. Fig. 5g													12.098	12.636	10.549
Ac-iNKT1 Veh	Ac-iNKT1 a-GC	As-iNKT1 Veh	As-iNKT1 a-GC	Au-iNKT1 Veh	Au-iNKT1 a-GC	A-iNKT17 Veh	A-iNKT17 a-GC						9.898	15.239	15.159
0.75	5.07	25.7	41	49.7	41.4	23.6	12.2						12.826	11.587	11.997
0.58	4.37	48.4	30.8	33.8	49.2	16.5	14						10.433	14.959	18.004
0.3	2.29	33.3	25.8	53.3	55.2	11.9	16.1						12.247	10.199	22.187
0.68	5.89	46.7	30.4	40.7	48.2	11.4	14.9						12.197	14.297	20.516
0.14	6.38	21.6	30.6	56.7	46.7	20.8	15.2						12.966	12.443	12.92
													18.599	10.998	10.199
Supple. Fig. 5h													16.238	13.379	9.959
Rorc				Il17a									11.896	15.12	9.959
Ac-iNKT1	As-iNKT1	Au-iNKT1	A-iNKT17	Ac-iNKT1	As-iNKT1	Au-iNKT1	A-iNKT17						11.053	11.107	13.152
0	0.041922	0.157015	1.63451	0	0.061658	0.042821	1.64333						11.323	10.08	21.297
0.154708	0.035315	0.050566	0.967469	0	0.043431	0	0.66641						16.787	16.238	36.26
0	0.077119	0.040765	1.17391	0	0	0.014539	1.2548						10.08	17.319	13.955
0	0.037633	0.027395	0.380131	0	0.03078	0.006599	1.07349						13.514	10.491	23.588
0.022736	0.075136	0.088099	0.843985	0	0	0.023943	0.361967						13.692	12.826	19.112
													13.692	12.92	21.775
Supple. Fig. 5i													10.433	14.382	11.639
Klrg1				Stk32c				Rgs1					15.436	16.606	10.719
Ac-iNKT1	As-iNKT1	Au-iNKT1	A-iNKT17	Ac-iNKT1	As-iNKT1	Au-iNKT1	A-iNKT17	Ac-iNKT1	As-iNKT1	Au-iNKT1	A-iNKT17		10.719	11.216	18.304
136.761	120.23	1.28548	0.954671	0.671118	3.15167	2.1159	0.93791	1.16628	1.29122	1.11627	0.678584		14.297	21.495	21.354
213.217	144.831	1.19211	0.537224	1.87233	2.04035	1.52738	1.64407	0.675868	1.2727	1.03858	1.02386		11.997	19.766	11.845
217.274	110.187	1.6518	0.681108	1.51863	1.81809	1.71961	0.991806	1.05736	1.34163	1.08974	0.909758		9.898	20.663	15.631
154.162	184.449	2.10362	1.69415	2.30516	1.62126	0.647209	0.658188	0.998312	1.64156	1.48421	1.30361		12.92	10.317	12.247
271.119	146.455	1.85598	1.13285	1.56385	2.99939	0.900409	0.768024	0.923186	1.29055	1.38686	1.08418		13.559	12.197	24.27
													10.08	11.162	16.57
Supple. Fig. 5j													12.588	12.539	21.183
Cx3cr1				S1pr5				Zeb2					10.14	20.069	20.428
Ac-iNKT1	As-iNKT1	Au-iNKT1	A-iNKT17	Ac-iNKT1	As-iNKT1	Au-iNKT1	A-iNKT17	Ac-iNKT1	As-iNKT1	Au-iNKT1	A-iNKT17		16.051	11.376	12.491
40.4801	0.9044	0.844586	1.67602	88.7602	3.45405	0.842174	1.18681	7.98964	0.635337	0.661298	0.906446		12.296	20.339	15.785
14.9092	1.02953	0.293919	1.04829	88.5966	4.34317	0.383975	0.822476	6.0526	1.1785	0.664728	1.02225		11.376	13.998	15.475
27.0713	0.839366	0.376948	0.968235	121.393	3.19199	0.199467	1.75538	5.76469	1.02746	1.06868	0.948181		14.465	11.896	20.896
14.0654	0.898484	0.194115	0.596925	44.923	2.31207	0.171691	0.208194	4.59181	0.740091	0.568555	0.94626		10.719	11.107	14.878
30.0811	1.02854	0.413087	0.710535	121.175	3.98744	0.322137	1.02714	11.1716	1.1065	1.32331	1.17686		12.92	11.742	10.02
													13.197	19.426	11.535
Supple. Fig. 5k													14.339	20.809	13.736
Fasl				Gzmb				Gzma					11.896	22.512	15.199
Ac-iNKT1	As-iNKT1	Au-iNKT1	A-iNKT17	Ac-iNKT1	As-iNKT1	Au-iNKT1	A-iNKT17	Ac-iNKT1	As-iNKT1	Au-iNKT1	A-iNKT17		14.255	18.337	9.837
1.94909	1.38615	1.64883	0.864163	3.39649	1.84498	1.08603	0.621505	192.113	11.4861	2.05005	0.476635		13.105	11.997	18.171
1.90419	1.41692	0.922171	0.686629	3.76954	3.10081	0.939557	0.351697	241.351	15.179	1.6439	0.302681		9.837	14.714	10.549
2.60695	1.21638	0.987375	0.970955	5.93672	3.64042	1.28699	0.643753	248.68	18.7586	2.36178	0.825833		10.199	18.403	27.006
1.25891	1.15845	0.494697	0.999128	8.52665	10.3069	4.82443	3.03091	131.229	41.9289	7.75234	2.83704		18.071	10.02	15.592
3.34528	1.65475	1.0092	1.47912	5.37532	3.37038	1.56929	0.35214	326.847	18.5159	2.3998	0.557807		13.379	13.514	15.937
													10.08	9.959	12.826
Supple. Fig. 5l													10.14	22.964	10.943
IFNg				TNFa				IL-17A					14.714	18.171	11.691
Ac-iNKT1	As-iNKT1	Au-iNKT1	A-iNKT17	Ac-iNKT1	As-iNKT1	Au-iNKT1	A-iNKT17	Ac-iNKT1	As-iNKT1	Au-iNKT1	A-iNKT17		10.998	12.539	11.162
37.5	36	23.3	20.3	5.41	10.7	5.03	4.49	0	0	0.13	0.81		10.776	10.258	10.832
34.8	32.7	24.6	18.3	11.4	11.4	8.19	6.99	0	0.24	0.34	2.02		14.382	11.429	17.971
31.8	33.4	24.2	17.2	5.08	7.09	5.71	3.62	0	0	0.4	1.44		16.386	20.838	15.358
31.8	36.5	22.2	22.1	5.56	8.03	6.62	4.68	0	0	0.13	1.32		12.588	20.575	16.751
45.5	36.2	22.8	20.5	15.4	14.5	9.49	5.73						10.08	19.112	20.009
27	31.6	23.3	17.5	3.57	8.07	5.3	4.66						13.334	14.673	18.761
													13.998	13.289	10.887
Supple. Fig. 5m													14.507	16.46	15.199
(-)	A-iNKT17	Au-iNKT1	As-iNKT1	Ac-iNKT1									12.443	14.084	16.57
0.58	2.85	1.08	3.7	1.94									25.223	13.692	20.159
0.33	1.19	0.38	1.02	0.99									9.898	30.872	11.691
0.66	1.02	0.91	1.13	1.47									12.539	22.187	20.099
0.98	2.14	1.32	2.87	2.21									10.491	13.013	10.199
1.24	1.99	1.14	1.83	2.45									11.269	15.436	17.493
0.73	1.33	0.91	1.21	1.14									12.443	11.269	24.419
0.94	1.05	0.5	1.07	0.89									9.959	15.514	18.632
1.74	2.18	1.04	1.56	1.48									10.08	13.47	23.356
1.62	2.38	1.75	1.92	1.28									16.679	10.663	16.126
1.78	0.49	1.13	0.96	0.7									10.317	18.469	17.937
1.34	0.87	0.75	1.25	1.14									14.382	12.098	10.199
1.93	1.28	1.52	1.59	1.5									11.053	20.368	19.674
													11.587	10.776	20.009
Supple. Fig. 5n													14.127	10.14	14.549
3T3-L1 AD	+	+	+										13.514	10.14	10.719
Ac-iNKT1	-	+	+										10.258	20.099	13.379
a-CD1d	-	-	+										11.107	15.239	18.793
	0.188501	1.48285	0.894188										10.433	14.212	14.17
	0.69808	1.65593	3.26679										10.491	13.152	19.426
	0.365631	2.47788	1.06667										10.606	15.397	18.567
	0.338983	3.86304	2.33528										11.535	23.562	16.57
	0.480769	5.64374	2.86807										12.636	10.887	12.247
	2.26415	5.62162	3.68324										16.386	20.279	22.832
	0	3.82775	1.6444										10.08	18.534	11.162
	1.50094	4.12371	3.87812										9.959	14.424	10.719
	0.826446	5.12821	2.90828										11.053	19.735	15.039
	1.0274	3.51288	4.24144										9.959	11.376	12.491
	2.22222	5.98802	1.01266										16.57	18.238	12.048
	2.05128	3.50404	1.66667										16.386	10.887	12.873
													10.199	13.955	14.673
													10.317	18.567	14.918
													15.12	26.509	13.559
													12.345	20.368	18.534
													11.587	15.631	19.857
													13.013	16.088	13.868
													12.148	16.497	10.375
													10.258	11.794	17.768
													10.606	18.599	15.708
													10.606	17.284	18.138
													10.606	15.631	19.207
													10.14	9.898	24.837
													16.533	12.345	10.887
													10.998	10.549	15.937
													10.663	19.55	23.226
													12.92	18.664	18.37
													20.867	16.679	18.469
													9.837	31.184	22.885
													14.339	14.17	21.155
													10.08	21.098	10.433
													10.375	14.714	19.175
													11.269	11.269	14.549
													10.433	12.491	12.636
													11.896	10.719	10.433
													10.433	17.937	15.708
													12.491	21.83	22.539
													10.08	12.148	22.938
													10.606	10.08	13.604
													10.491	16.46	11.323
													13.47	13.736	10.02
													9.959	13.152	14.382
													12.296	14.632	14.424
													11.429	11.845	16.823
													10.887	14.755	21.802
													10.776	10.08	15.318
													11.162	13.47	17.768
													13.604	19.948	11.269
													11.742	21.802	12.778
													10.776	16.533	11.794
													12.588	12.491	10.887
													10.02	13.197	14.465
													10.433	17.836	10.375
													14.878	19.112	20.159
													13.152	10.549	12.247
													10.317	16.238	15.358
													11.053	11.742	11.845
													11.429	13.955	16.126
													11.376	18.729	10.998
													10.199	13.059	14.297
													12.778	11.216	17.214
													11.535	24.345	16.163
													12.197	22.832	19.488
													11.323	31.009	17.389
													10.317	10.719	10.375
													11.742	16.163	21.579
													11.535	11.896	17.869
													11.323	18.403	10.663
													12.345	24.345	20.428
													11.429	10.606	17.528
													10.832	16.895	15.861
													13.013	11.269	10.08
													10.317	16.967	26.759
													10.14	13.425	10.491
													16.163	15.592	12.683
													10.199	16.312	12.197
													7.698	18.071	17.249
													7.777	19.081	16.679
													5.158	15.159	19.827
													6.221	10.14	21.495
													11.376	21.297	18.599
													8.519	12.873	12.394
													7.042	18.271	14.212
													9.069	15.67	10.199
													9.588	11.587	10.317
													4.918	12.048	16.423
													6.506	20.339	16.013
													8.376	15.12	21.719
													11.997	13.514	10.317
													6.506	11.535	19.643
													9.588	17.284	16.275
													6.868	21.663	14.084
													8.729	14.297	11.376
													9.135	15.67	15.861
													8.448	14.918	16.013
													8.867	13.152	17.073
													8.082	13.692	15.514
													9.588	14.17	15.159
													8.007	15.67	20.309
													7.212	19.27	12.636
													9.713	20.78	17.597
													6.221	10.258	26.211
													9.201	12.443	16.931
													8.082	15.747	19.827
													5.158	14.297	15.475
													9.713	13.013	13.059
													9.397	16.088	10.258
													9.332	14.255	13.013
													7.295	11.997	19.612
													7.212	17.528	20.722
													7.042	15.937	33.431
													5.715	13.868	14.837
													5.82	15.67	13.379
													12.394	24.469	19.081
													9.651	19.735	12.048
													8.729	18.105	17.389
													9.201	15.159	21.495
													7.295	13.47	23.741
													9.332	26.095	24.02
													8.59	13.289	14.878
													6.506	16.606	14.084
													5.04	14.918	15.747
													9.775	15.159	13.559
													8.23	10.433	16.57
													5.923	13.736	18.567
													7.295	11.053	21.411
													4.666	13.197	13.059
													7.854	12.873	14.17
													10.258	17.214	18.038
													6.123	13.692	16.013
													6.78	10.199	16.201
													7.854	14.59	12.443
													6.506	9.959	19.766
													9.069	10.776	14.632
													8.867	18.696	28.19
													8.082	16.606	30.038
													10.258	15.553	17.699
													8.59	18.469	13.013
													9.069	13.868	11.053
													10.317	15.12	17.354
													7.459	14.507	19.426
													6.78	11.691	10.663
													9.135	12.539	17.699
													9.524	19.049	18.071
													15.861	10.433	13.559
													9.461	11.997	24.245
													8.082	19.612	19.457
													11.896	11.742	9.959
													9.201	10.606	13.514
													6.69	14.549	17.319
													8.303	10.199	19.55
													7.295	13.013	27.844
													9.651	21.885	25.462
													10.606	21.551	18.238
													7.295	15.475	20.368
													9.588	15.358	11.323
													8.798	15.67	19.144
													8.376	11.587	16.46
													8.082	15.553	20.219
													8.23	18.271	16.679
													6.69	18.105	13.059
													9.069	10.998	10.549
													9.135	15.975	10.887
													9.775	17.493	12.394
													6.599	11.429	19.674
													8.007	14.424	14.632
													8.66	10.832	17.284
													9.201	15.631	18.953
													10.606	18.271	15.079
													12.778	16.051	12.491
													9.267	10.832	20.78
													9.461	13.059	21.941
													5.82	11.947	11.896
													8.23	17.768	10.258
													8.376	16.238	10.258
													7.698	16.859	14.507
													7.62	9.837	13.692
													6.78	19.049	15.975
													6.69	17.597	18.761
													7.459	22.35	18.403
													5.388	21.212	15.475
													7.212	19.857	11.053
													8.867	17.836	10.663
													6.78	12.048	24.69
													8.867	15.239	11.323
													6.78	16.787	17.389
													5.158	22.726	23.252
													6.69	12.048	9.959
													7.042	17.389	15.12
													8.376	17.002	14.465
													7.212	10.433	16.533
													5.923	11.587	13.059
													6.69	16.126	10.887
													6.78	10.663	12.539
													9.201	11.323	34.848
													8.23	10.258	15.631
													8.007	12.966	29.181
													6.956	10.663	13.379
													5.04	17.319	10.14
													6.868	13.514	13.197
													9.201	10.433	11.376
													7.378	13.648	25.651
													6.69	11.162	12.345
													8.303	10.258	17.179
													7.295	17.493	9.898
														17.631	13.197
														10.776	13.105
														9.898	23.767
														13.334	17.354
														19.581	21.523
														22.592	23.69
														18.171	24.07
														16.715	19.796
														10.776	18.664
														15.823	13.604
														12.826	12.394
														22.242	12.443
														20.983	9.898
														11.429	14.714
														10.375	22.078
														16.751	10.199
														14.041	18.004
														15.899	17.631
														15.67	15.67
														14.212	19.766
														11.845	17.354
														21.411	14.084
														14.339	19.735
														11.896	11.482
														18.567	9.837
														12.247	13.105
														14.041	16.931
														12.197	14.673
														21.579	17.528
														17.073	14.999
														20.663	11.323
														15.975	17.802
														17.493	12.491
														17.802	13.059
														16.751	13.013
														10.663	17.144
														16.931	15.159
														11.794	13.604
														11.845	15.67
														12.683	19.395
														12.778	18.105
														10.606	23.639
														9.651	14.255
														10.258	30.159
														22.673	25.055
														7.854	25.367
														7.698	30.139
														7.62	18.889
														6.868	18.171
														8.798	14.507
														12.873	15.553
														9.461	10.258
														8.007	6.413
														17.389	14.959
														13.289	21.913
														13.059	18.038
														13.604	18.271
														7.378	17.631
														14.339	9.332
														8.519	14.424
														20.309	8.303
														8.519	8.867
														8.23	7.62
														8.59	15.12
														8.867	20.663
														17.319	19.581
														21.155	8.007
														8.867	17.109
														15.785	22.431
														15.514	7.931
														8.935	9.397
														9.651	15.592
														8.798	23.817
														7.459	9.959
														6.78	11.323
														5.499	14.17
														7.212	15.358
														8.798	17.971
														9.588	12.92
														8.935	15.67
															9.898
															19.175
															9.837
															9.461
															6.78
															7.931
															7.62
															9.002
															22.539
															12.873
															13.78
															10.317
															10.549
															12.394
															12.048
															11.376
															11.845
															11.482
															9.713
															16.823
															16.533
															10.08
															9.002
															8.59
															18.205
															8.448
															6.69
															7.854
															8.23
															8.007
															14.673
															9.201
															7.777
															7.459
															9.461
															9.461
															10.258
															5.923
															6.599

[truncated: 1 more sheets: Supple. Fig. 6]
